# Supplementary material for: Interactions Among Host–Parasite MicroRNAs During Nosema ceranae Proliferation in Apis mellifera
Source: Front Microbiol. 2018 Apr 10;9:698. doi: 10.3389/fmicb.2018.00698 (PMC5902570; doi:10.3389/fmicb.2018.00698)
Supplement: FILE S1 — Nosema ceranae and honey bee microRNA (miRNA) expression data. [file Data_Sheet_1.XLSX]

## Sheet: Sheet1
Day	1	1	1	1	1	1	2	2	2	2	2	2	3	3	3	3	3	3	4	4	4	4	4	4	5	5	5	5	5	5	6	6	6	6	6	6
cage	1	2	1	2	1	2	1	2	1	2	1	2	1	2	1	2	1	2	1	2	1	2	1	2	1	2	1	2	1	2	1	2	1	2	1	2
treatment	infecton	infection	scrumble	scrumble	RNAi	RNAi	infecton	infection	scrumble	scrumble	RNAi	RNAi	infecton	infection	scrumble	scrumble	RNAi	RNAi	infecton	infection	scrumble	scrumble	RNAi	RNAi	infecton	infection	scrumble	scrumble	RNAi	RNAi	infecton	infection	scrumble	scrumble	RNAi	RNAi
Apis	Q1	Q2	Q3	Q4	Q5	Q6	Q7	Q8	Q9	Q10	Q11	Q12	Q13	Q14	Q15	Q16	Q17	Q18	Q19	Q20	Q21	Q22	Q23	Q24	Q25	Q26	Q27	Q28	Q29	Q30	Q31	Q32	Q33	Q34	Q35	Q36
ame-bantam	26930.7	20542.5	18012.4	17603.3	24368.2	17683.2	20348.9	19745	20259.6	19451	28051.2	35051.5	21273.9	22810.5	21319.8	29945.4	24424.3	27016.3	27156.9	32692.6	26863.7	25665.5	36120.2	24013	42909.7	34777.4	31282.8	39021.9	37823	31024.8	33974.6	42492.1	44969.7	43112.4	28036	40109.3
ame-let-7	8001.44	11317.7	11761.9	10757.3	6709.95	11088.3	10081.9	10361.8	9919.37	9759.5	6881.43	10610.7	12166.7	11745.1	11110.1	7902.56	11888.7	8341.91	12004.8	10022	13864.2	13031.6	8262.77	11061.5	6568.84	8938.85	11481.2	9753.42	7949.18	11192	8077.51	7920.43	9087.17	9636	10415.1	8123.5
ame-miR-1	55018.3	61169.4	56427.3	62260.3	49842.2	57899.2	58704.8	61481.7	70602.1	63531	58658.5	67369.9	77004.3	65182.6	60330.1	63479.4	71089.4	58161	84940.2	67301.7	73519.1	62817.8	64251.4	63376.3	61173.1	62144	80230.7	61589.2	64065	72203.5	57140.5	61452.7	63699.5	64024.9	59015.4	58678.3
ame-miR-10	2388	3178.04	3084.76	2910.88	1952.16	2337.67	2518.08	2750.46	4143.93	2900.36	2532.99	4740.83	3542.65	3351.42	2963.77	3324.04	3615.97	3357.83	3770.46	3632.15	4018.22	3517.89	3224.03	2746.58	2897.54	3805.54	5575.32	3953.18	2964.43	4858.86	3085.12	2765.53	3335.42	4868.25	3050.61	3271.04
ame-miR-100	1102.41	1440.18	1504.75	1409.9	760.577	991.037	1349.27	1265.6	1396.78	1223.82	740.69	1499.65	1420.23	1453.99	1638.45	860.958	997.142	875.051	1346.76	1319.58	1483.36	1583.88	830.424	894.704	1238.19	1437.65	1568.83	1491.17	776.296	1563.56	771.599	1177.27	1170.12	1732.28	724.995	780.027
ame-miR-11	2698.85	2332.39	1958.71	3133.66	1518.55	1632.87	2999.73	2127.09	1566.8	1838.29	1301.57	1381.95	2105.49	2049.33	1839.08	905.815	880.888	1080.25	1935.99	2005.33	1494.87	1545.05	914.448	1067.82	2522.9	2516.32	1237.71	1426.82	847.213	2383.66	811.839	2155.5	1278.57	1735.47	529.663	838.128
ame-miR-1175	5636.75	3873.18	3776.97	4570.36	5951.97	3238.21	4594.96	3538.87	2140.69	3345.78	2863.66	2166.63	3395.58	3053.9	3367.84	1744.34	2104.3	2008.64	3168.25	2921.33	2670.97	2835.58	2590.03	2611.05	4687.48	3145.68	1921.2	2783.23	3005.57	3580.33	3061.48	4205.52	3765	2816.15	1894.54	2958.49
ame-miR-12	66601.2	64476.3	59353.4	62289.8	56398.6	60017.5	63762.1	55206.7	80654	56440.1	60928.6	62696	53309.3	59778.5	59663.5	61836	56902.4	58190.9	53117.8	57062.3	51170.5	57897.8	64350.7	56811.6	71086	72488.2	63131.7	60832.3	52075.2	55944.3	60465.1	61653.7	55672.8	63084.6	32597.2	56212.7
ame-miR-125	116.569	87.3088	120.322	109.828	153.825	104.268	127.156	113.926	105.316	130.178	103.867	137.087	130.138	127.958	124.376	106.027	101.951	117.065	150.553	126.049	127.92	147.163	134.767	127.059	102.026	113.332	120.407	122.66	146.706	136.188	114.335	113.448	127.018	117.24	123.078	132.898
ame-miR-133	1057.63	1140.83	1138.51	1122.39	1266.27	1036.78	1351.2	1365.44	998.72	1355.94	1108.48	1106.85	1613.5	1462.54	1280.32	1030.7	1267.42	833.92	1902.33	1218.24	1562.41	1503.94	1457.33	1297.58	1189.21	1271.97	1151.54	1116.04	1421.04	1272.58	1188.7	1241.95	1696.17	1203.5	1481.83	1245.51
ame-miR-13a	273.104	135.537	148.605	204.03	226.65	165.255	206.789	172.441	274.893	154.708	257.453	249.711	148.477	156.172	156.876	276.281	178.231	232.774	151.084	223.093	147.875	148.795	254.256	205.941	391.78	314.684	286.262	245.871	225.743	259.725	247.831	328.401	250.441	343.744	102.871	259.786
ame-miR-13b	3403.07	2517.82	2737.69	3182.77	2828.66	3228.37	3699.41	2909.53	3014.9	2704.36	3315.56	3143.78	2946.97	2791.43	2897.21	2936.13	3009.76	3304.49	2923.6	3450.96	2912.73	2736.39	2886.29	3570.34	3862.29	3839.48	3420.39	3443.29	3100.31	4062.57	3589.08	3914.93	3203.01	4291.62	2162.13	3742.53
ame-miR-14	28060.5	29048.9	30974.6	23630.8	33574.6	28779.9	28692.7	30818.5	34610.7	31109.5	28389.7	38671.1	35855.3	33750.2	31684.9	26855.9	38817	29183.6	37509.3	35424.8	39102.8	36247.2	29725	29562.8	22941.1	25132.1	26073.4	29617.2	42444	28674.6	30018.3	27740.9	39953.1	25760.1	56686.1	28493
ame-miR-184	58769.6	61521.9	62392.2	47650.5	48741.6	55775.9	37956.8	39332.6	109512	42678.1	60975.3	100937	48486.1	49475.4	48283.8	102180	79968.3	93978.4	45021.6	64031.6	55244.2	53392.2	70129.9	51227.3	37331.7	63014.4	106390	67687	57826.5	73565.3	68183	45911.4	47552	81945.9	56329.8	65979.7
ame-miR-190	5874.7	5017.35	5140.78	7134.34	4823.18	6702.65	7155.11	5925.1	6189.56	5922.39	5324.11	4576.51	5945.79	5599.39	5460.66	4726.86	5791.05	4332.77	5778.55	5577.68	5455.27	5176.82	5459.41	6929.98	6758.2	7851.56	7664.15	6606.05	4658.86	8902.08	6847.94	6734.2	5233.5	8018.57	2980.81	7596.58
ame-miR-210	18.1329	18.2933	19.1749	19.644	18.9494	16.2304	22.156	10.7477	12.4952	17.2438	14.6435	11.0778	14.4598	17.9541	22.8127	8.66565	7.70136	10.3957	14.8433	15.04	14.5829	15.3363	13.0947	11.1176	13.8755	12.6564	12.3948	11.0009	12.451	9.67456	8.94237	15.9225	13.1811	14.3559	6.73559	5.34265
ame-miR-252a	107.687	130.547	121.281	100.006	154.939	123.449	132.294	141.153	133.43	138.922	114.083	97.3921	169.638	137.363	120.626	107.556	114.053	98.5336	202.24	107.428	142.503	131.501	152.226	127.059	169.771	138.645	133.392	96.2581	120.18	128.002	106.67	151.263	144.393	108.467	145.734	146.923
ame-miR-252b	20.7234	26.6084	18.2161	20.0905	15.2338	21.6405	15.0918	13.8526	16.0652	17.0009	7.15149	12.9241	15.8705	16.2441	15.9376	10.1949	8.80155	8.58779	22.2649	15.7562	18.9321	15.3363	7.63859	15.3529	10.6107	14.9575	18.8874	14.8512	9.7443	18.6049	5.74867	12.937	14.3794	10.3682	7.34792	14.6923
ame-miR-263a	590.246	639.433	512.448	710.756	535.785	661.019	641.561	587.781	768.006	613.976	695.056	548.811	638.699	560.281	457.503	636.16	517.091	660.808	583.395	499.184	418.042	383.408	415.212	438.352	465.238	421.112	557.178	381.732	389.231	492.658	412.626	340.343	402.024	451.413	325.145	418.062
ame-miR-263b	326.393	345.909	343.23	387.076	258.232	402.317	242.432	185.338	323.089	197.939	243.151	285.253	170.696	190.37	177.189	247.736	254.145	335.376	140.746	194.087	189.066	165.436	152.772	199.058	133.042	192.722	234.322	173.815	159.157	194.98	183.319	115.438	117.432	173.068	129.813	158.944
ame-miR-275	3905.24	4796.99	6204.99	3517.17	4469.83	4425.48	4083.13	5082.96	5147.11	4724.8	4703.63	5187.63	5549.38	5078.43	5622.85	4749.79	6384.42	5961.73	4877.88	4611.18	5219.13	5191.18	5064.38	4640.28	3376.65	3743.99	4822.19	4218.85	6013.86	4469.65	3819.03	3612.41	4661.92	3974.99	7888.6	4034.37
ame-miR-276	219001	261308	204739	203295	209040	219075	234860	226278	171533	205402	214472	190079	265747	252633	210253	200077	267374	172466	281970	244253	223977	216254	249816	219575	233248	266701	184069	201515	252959	263223	243791	255701	220645	219219	224312	245406
ame-miR-277	13021.7	13274.3	14242.6	13231.1	12607.7	14886.2	15004.8	14420.3	10001.9	14967.1	11904.8	12726.5	15486.8	14149.2	13092.9	11458.5	14564.7	10467.2	17160.2	12955.9	15917.8	14291.1	13544.9	15152.8	14245.3	12837.6	13855.7	14443.1	15490.7	14893.6	13666.5	14350.1	17481.1	14928.5	19350.7	15997.2
ame-miR-278	3017.84	2447.14	2116.91	3050.62	2859.13	2483.74	2954.78	2623.64	1496.29	2520.99	2604.84	2661.44	2331.2	2313.51	2470.02	2292.83	2068.36	2130.22	2487.05	3004.77	2388.78	2433.25	2465.08	2908.05	4973.97	2980	1960.75	3166.07	3085.69	3216.42	3035.3	4182.63	4111.31	3746.09	2116.2	3445.34
ame-miR-2796	268.664	310.986	341.792	300.91	299.103	305.426	258.487	315.028	325.32	326.661	270.394	355.412	335.396	284.415	230.314	266.596	368.565	290.629	366.046	275.733	410.623	286.169	323.003	293.293	182.014	221.487	285.672	264.572	302.073	308.097	294.459	207.987	282.795	227.302	275.547	236.412
ame-miR-279a	8710.84	10729	11246.1	9163.93	8928.89	10467.1	10618.2	9990.13	8490.9	10206.6	8381.88	10176.3	12500.7	11822	11166.3	8835.39	13333.6	8625.3	12673.5	10507.9	13474.8	13034.6	10334.5	11633.3	8627.31	9981.85	11604.5	10854.1	11699.7	11816.4	11182.4	10019.2	12115.8	10837.1	14530.5	10887.7
ame-miR-279b	24.424	24.1139	21.0924	25.4479	27.1237	18.6895	34.3579	26.9887	37.4855	18.4581	23.4977	29.5407	18.6919	31.6333	23.1252	26.5067	21.2704	25.3114	23.3252	18.979	19.9555	28.7148	24.5526	31.2352	37.5455	29.3398	36.0041	39.6033	38.9772	30.5121	49.183	26.8691	41.9399	45.4604	12.2465	54.0943
ame-miR-279c	854.839	732.562	634.209	757.187	978.681	669.872	765.506	648.685	518.103	684.894	625.244	591.276	603.431	583.364	615.942	580.598	586.037	588.942	687.298	599.808	543.403	598.116	761.676	633.175	874.158	722.564	600.855	708.459	724.326	651.172	751.798	840.905	1002.36	804.728	551.094	794.051
ame-miR-279d	7059.27	7999.98	9177.57	6483.41	7838	8221.92	8239.79	8209.59	7091	8407.44	7214.49	8384.49	9805.14	9123.23	9138.81	7416.77	10605.5	7509.8	9678.36	7892.76	9980.56	9653.71	8179.84	8341.92	6425.19	6900.03	7835.9	7888.76	9651.73	8227.1	7919.74	7065.59	9097.96	6661.14	11813.6	7801.6
ame-miR-281	21759.5	18297.4	16863.3	20378	18798.6	18069.8	19018.5	15859.8	14548.4	15446.8	15366.5	18412.2	15972.4	15785.9	16478.2	13841.6	16000.1	14819.4	15167.5	19405.1	17925.4	18022.8	16906.9	19405	19555.5	19214.1	15860.1	19833	19779.3	20082.9	20088.4	20269.3	19201.9	19421.9	14740.5	19500.7
ame-miR-283	45381.9	48215.2	48252.1	33858.2	38082	32406.2	35743.1	36588.8	49338.4	40567.4	40708	52888.5	37426.9	43196.6	42457.5	49463	37016.8	37793.1	44237.5	42422.4	41821.6	43138.7	45801	26273.6	47722.8	50157.8	49583.5	43379.4	38360.6	41924.3	32261.5	48486.9	47683.8	44285.6	25676.1	33763.5
ame-miR-2944	17.3928	10.8097	15.3399	12.9472	10.7752	9.83659	14.1285	15.2856	13.8339	11.4149	15.3246	12.9241	11.6384	14.5342	12.5001	19.88	12.4689	19.8875	15.1084	13.2495	11.2569	9.13652	13.6403	17.4705	16.3242	19.5599	18.8874	19.8017	14.0751	14.1397	14.0523	11.9418	16.1768	13.5584	14.0835	21.3706
ame-miR-29b	29.6048	41.5756	35.4735	29.466	38.2704	26.067	58.7616	33.1985	27.6678	36.4305	25.8816	21.694	32.799	34.4832	35.6252	22.9385	32.2724	27.1193	35.7829	31.5123	32.7475	37.525	22.9158	37.5881	52.2373	36.8185	24.1995	44.0037	31.9396	34.2331	30.0208	74.6365	59.9141	35.8898	28.7794	32.7237
ame-miR-2a	2988.6	2762.28	2363.3	3255.99	2625.42	3086.72	3018.36	2391.25	2952.87	2259.42	2581.01	2771.29	2379.52	2327.19	2499.7	2640.47	2533.01	2835.33	2287.46	2473.36	2322.26	2242.36	2418.16	3070.58	3259.12	2905.79	3265.16	2760.13	2531.35	3008.04	2933.74	3354.66	2400.16	3331.37	1682.67	2878.35
ame-miR-2b	1298.91	1256.42	1030.17	1514.37	1137.71	1353.52	1359.54	1095.31	1190.61	1009.13	1045.48	1161.78	1050.63	1020.53	1121.26	1058.23	1052.89	1173.36	976.477	1159.51	1036.41	1060.82	959.734	1415.64	1589.16	1359.41	1345.73	1260.16	1074.58	1410.25	1294.09	1486.76	1159.94	1628.6	772.756	1239.49
ame-miR-2ba	2509.01	2254.23	1882.49	2711.77	2238.63	2498.49	2562.71	2023.2	2254.04	1874.72	2104.92	2125.09	1972.53	1878.05	2047.83	2060.38	2007.49	2268.08	1904.45	2078.02	1891.17	1862.54	2001.86	2546.99	2874.68	2484.1	2510.25	2300.29	2121.55	2541.43	2457.24	2985.46	2077.22	2818.54	1406.51	2425.56
ame-miR-2c	2205.19	1973.18	1667.26	2422.02	2141.28	2380.46	2286.89	1814.45	1935.41	1646.66	2071.89	1791.37	1722.83	1616.15	1826.26	2058.86	2146.84	2441.19	1627.99	1803.72	1641.21	1668.07	1972.39	2808.52	2780	2200.48	2053.41	2035.72	2197.88	2196.12	2653.33	2658.06	1941.22	2500.32	1507.55	2511.71
ame-miR-3049-3p	15.9126	18.2933	26.8448	12.5007	27.4952	22.1323	14.4496	20.0624	24.9903	21.1297	19.0706	21.2324	28.5669	26.7886	19.6876	17.841	35.5729	23.0514	30.2167	15.04	34.0267	32.6304	22.9158	20.1176	13.8755	22.4363	31.8725	28.6024	29.2329	20.0933	21.7172	27.8643	34.7502	15.951	52.0478	22.7063
ame-miR-3049-5p	88.0743	123.064	118.405	60.7178	83.9719	76.2336	66.7891	77.8613	178.948	90.8335	114.764	213.247	129.785	146.767	90.3131	146.297	203.536	142.377	143.132	128.198	189.577	162.5	145.679	73.588	52.2373	116.209	269.735	116.06	149.413	133.211	114.335	101.506	133.608	142.762	241.869	94.832
ame-miR-305	2845.02	1982.33	2017.68	1917.08	3226.23	1735.17	1792.39	2129.96	2151.84	1956.08	2225.81	2102.01	1617.03	1886.89	2007.2	2020.12	1790.02	2209.77	1942.35	1905.42	1646.58	1891.26	2802.27	1863	3890.05	2169.42	1698.09	2336.6	2975.8	2138.08	2291.16	2886.94	3043.04	2217.19	1968.02	2542.43
ame-miR-306	2320.65	2268.37	2223.33	1344.72	2331.52	1568.94	1261.29	1480.56	4533.96	1695.23	2976.04	5176.55	1548.61	1796.83	1766.57	6314.2	2796.69	4457.51	1795.51	2556.08	2074.09	1966.96	3992.25	1526.29	2331.91	2821.8	3468.2	3141.31	3223.2	2107.57	2418.91	2205.26	3099.36	3679.9	2563.81	2883.03
ame-miR-307	180.959	122.232	113.132	185.279	191.723	139.68	152.844	116.075	88.8048	127.75	111.699	96.4689	113.562	122.829	122.188	101.949	102.685	95.3697	125.903	105.638	110.779	111.922	111.851	129.176	171.404	117.934	108.012	87.4573	116.932	91.5362	114.335	137.331	125.221	122.823	101.034	104.85
ame-miR-315	1585.34	1528.32	1012.43	2200.13	1832.52	1744.03	2386.75	2097.72	1456.58	2412.67	2045.67	988.691	1831.46	1289.84	1281.57	1206.05	951.301	1288.17	1799.22	1179.56	1030.01	940.735	1078.13	1064.64	1767.91	1206.96	1035.26	976.882	890.521	1178.06	963.86	873.745	1177.31	1115.77	552.319	1055.84
ame-miR-316	1591.26	2047.18	1912.21	1796.98	1935.81	1767.14	2132.11	2141.18	2245.56	2291.48	1815.46	2475.88	2783.33	2583.39	2253.77	1881.97	2897.18	1934.06	3490.3	2423.22	3244.56	2883.22	2569.29	2437.41	2171.93	2570.97	3016.67	2610.52	3165.81	3008.79	2647.58	2636.16	3422.29	2690.93	3800.1	2678
ame-miR-317	1803.67	1647.23	1590.56	1585.36	1576.52	1476.47	1772.16	1717.25	1314.67	2126.09	1762.67	2082.16	2420.07	2212.05	1994.39	2129.2	1779.38	1424.67	2687.43	2602.63	2363.7	2493.94	2810.45	1957.23	3027.31	3153.74	2476.61	3058.26	2928.7	3229.07	2805.35	3669.13	3961.52	3591.37	2237.44	3992.3
ame-miR-31a	6479.75	7793.76	7044.85	6343.67	6451.35	7200.39	6606.34	6567.1	9527.11	7288.29	7961.65	9230.09	7346.98	7992.69	6112.54	9408.85	8105.49	9426.23	8021.48	7600.19	7172.21	6938.86	8933.87	6634.57	12519	7382.69	9646.14	7938.82	8297.81	7142.8	10610.8	7758.22	10756.4	7038.38	8192.32	7887.75
ame-miR-33	49.218	24.1139	32.5973	30.8054	48.3024	27.5425	37.89	34.1539	29.0066	33.759	30.9898	36.9259	38.0892	27.9285	31.8752	37.2113	29.7052	31.6392	32.6022	47.2685	33.7708	27.0833	44.7403	34.4117	51.4211	49.4749	30.1018	38.5032	40.6012	42.4192	38.9632	40.8013	62.3107	50.2457	34.9026	52.0908
ame-miR-34	6490.48	7424.57	7155.1	6976.75	6171.93	7548.11	8409.65	8672.46	8750.18	7986.3	8011.03	9633.97	10953.5	10004.7	8780.06	8832.33	9297.74	6283.1	14433.5	11053.3	11510	11262.1	12559.5	10947.1	11129.8	14462.8	13838.6	14273.1	11738.6	16007.7	13994.8	17059.9	16557.3	17452.8	11445.6	16218.9
ame-miR-3477	4570.61	4628.2	3925.1	4196.23	4827.64	3995.62	4585.01	4424	3937.76	3836.86	4045.02	4215.55	4763.62	5160.79	4581.59	4147.28	4578.64	3992.87	5456.24	4344.76	4560.85	4957.87	5118.95	4604.81	6185.22	4941.16	3934.48	4587.38	5181.8	4343.88	4559.97	5406.67	5864.99	4588.31	5597.89	4624.73
ame-miR-3478	9.99162	14.9672	12.4637	10.7149	8.54581	7.37744	15.0918	11.4642	11.1564	9.22907	11.5786	15.2319	9.5223	9.68949	10.9376	18.8605	11.3687	10.8477	6.62647	9.31045	9.21023	8.48391	10.9123	6.88234	8.16208	11.5058	5.31208	13.2011	9.7443	12.6513	17.246	9.95154	9.58626	15.1535	7.34792	12.6888
ame-miR-3715	11.1018	11.6412	9.10806	11.1614	13.7476	10.3284	13.4863	11.2254	9.37136	8.25759	10.2164	6.46203	8.11159	10.2595	7.81255	8.66565	6.96789	7.68381	5.03612	9.31045	11.0011	7.17869	6.00175	9.52939	6.52966	5.17761	4.72185	9.90083	7.5789	7.44197	8.94237	6.96608	7.78884	8.77305	6.73559	10.6853
ame-miR-3718a	293.088	315.143	385.415	276.355	303.934	322.64	298.303	351.331	376.193	354.591	378.348	382.183	414.749	324.883	311.565	362.428	380.3	335.828	399.974	378.148	385.806	311.947	401.571	301.764	297.1	328.49	371.845	343.779	372.99	336.377	368.553	358.255	399.627	354.112	374.132	317.22
ame-miR-3718c	13.3222	21.6193	14.3812	11.1614	7.43114	19.6732	7.38534	12.1808	17.404	9.71481	13.2813	18.463	18.6919	11.1144	18.4376	13.2533	13.9358	20.7915	17.4939	13.9657	19.6997	12.7259	16.914	15.8823	2.44862	12.6564	35.4138	21.4518	15.6991	20.0933	8.30363	11.9418	20.3708	17.5461	27.5547	10.0175
ame-miR-3719	21.0934	12.4727	13.4224	22.7692	20.8072	16.7222	23.1193	16.7187	16.5115	13.8436	15.6652	27.6944	21.866	20.8039	15.0001	18.8605	15.036	15.3676	15.1084	17.5466	19.4438	18.5993	18.5509	15.8823	41.6266	23.0116	24.1995	26.4022	20.5713	29.0237	18.5235	34.8304	22.7674	27.9143	7.34792	24.7098
ame-miR-3720	232.028	143.02	65.6739	112.507	385.676	98.3659	86.6974	115.837	104.424	93.5051	297.297	192.938	86.406	76.376	79.6881	222.248	82.1478	216.051	89.855	197.31	75.9844	59.3874	124.945	103.764	177.117	88.0193	44.2673	90.2076	301.532	77.3965	123.277	144.297	188.13	70.982	102.871	107.521
ame-miR-3732	14.0623	8.31512	5.75246	10.7149	10.4036	9.83659	8.99085	15.5245	9.37136	8.9862	10.557	8.30833	10.933	6.83964	11.5626	10.7046	6.96789	11.7517	6.89153	5.72951	8.95439	9.13652	8.72981	12.7059	9.79449	8.62935	6.49254	10.4509	10.2856	9.67456	5.74867	8.95638	11.3837	8.77305	4.89861	6.67831
ame-miR-3747a	22.9437	27.4399	39.3085	29.466	31.9539	42.2973	49.4496	48.4842	21.4203	40.3165	35.0763	25.3866	52.1963	51.5823	40.9378	44.3477	43.641	32.0912	49.0359	44.0456	38.376	52.8613	39.2842	37.5881	34.2807	41.4209	35.4138	31.9027	48.7215	33.4889	35.1307	37.8158	38.9442	39.08	34.9026	48.7517
ame-miR-3747b	189.471	204.552	174.491	171.885	159.77	175.091	222.523	214.716	203.046	217.855	230.55	260.328	228.888	231.123	209.376	262.008	212.337	253.114	217.613	249.592	192.136	232.329	223.702	177.352	203.236	207.68	182.972	191.416	204.089	192.747	205.674	223.91	238.458	193.007	209.416	214.374
ame-miR-375	7110.7	9346.2	9171.82	9613.95	5506.85	9587.73	9163.6	7848.46	5324.27	7183.37	7248.88	7577.2	9452.47	10005.8	8532.56	6477.83	10400.9	6485.14	8446.9	6217.23	9292.35	8996.86	6324.21	8768.1	4981.31	6546.22	6708.56	5974.05	5403.75	6705.96	5853.42	5785.82	5366.51	6415.49	7816.35	5961.06
ame-miR-3759	39.9665	8.31512	8.14932	7.58973	12.6329	52.1339	45.2753	27.7052	26.7753	2.4287	39.1629	6.92361	4.93749	3.41982	20.6251	91.2442	2.56712	54.6907	7.95177	3.22285	9.46607	3.91565	33.2824	83.6468	91.4152	64.4325	8.26323	3.30028	55.759	21.5817	13.4136	78.6171	29.3579	18.3437	39.1889	8.68181
ame-miR-3783	275.325	114.749	154.837	193.761	199.155	166.238	175.643	89.8032	103.085	114.392	137.922	89.0838	106.509	86.0655	109.063	80.5395	79.214	104.409	78.7225	123.901	85.4505	78.6393	68.7473	105.353	145.285	96.0734	47.8087	113.86	92.5708	99.7224	125.193	107.477	122.824	141.166	49.5985	96.8355
ame-miR-3785	526.595	596.194	681.667	555.389	450.699	599.54	467.203	529.027	817.986	568.559	656.234	840.526	628.119	550.591	602.504	839.548	812.676	753.014	634.286	615.564	648.809	597.789	648.734	606.704	359.131	566.085	890.658	661.155	674.522	593.125	648.96	456.776	540.425	718.593	717.647	663.824
ame-miR-3786	29.6048	43.2386	26.8448	23.6621	23.4081	21.1487	24.4037	22.6896	37.0392	24.5299	27.9248	39.2338	25.3928	24.7937	19.0626	26.5067	31.5389	30.7352	26.2408	14.3238	20.2113	23.1676	27.8263	19.5882	12.2431	26.4633	25.9702	25.8522	29.2329	23.0701	33.2145	26.8691	32.9528	17.5461	15.9205	25.3776
ame-miR-3791	15.5425	22.4508	21.0924	18.7511	15.6054	22.1323	22.156	16.0022	20.974	14.8151	23.4977	24.925	26.4508	32.2033	22.8127	28.5457	22.3706	26.6673	19.0842	13.2495	20.4672	23.4939	19.6421	29.1176	21.2214	21.2857	33.0529	17.0514	18.9472	20.8375	35.1307	14.9273	19.1725	33.4971	28.167	25.3776
ame-miR-3793	7.4012	22.4508	3.3556	10.7149	23.7797	12.2957	3.21102	6.20979	9.37136	0.485741	3.40547	0.923148	0.705355	1.70991	3.12502	14.7826	0	2.71193	0.530118	7.87808	0	0.326304	8.72981	2.64705	8.16208	8.62935	0.590231	0.550046	10.827	2.97679	10.2198	5.97092	1.19828	0	3.06163	3.33916
ame-miR-6000a-5p	15.5425	11.6412	18.2161	9.822	14.4907	22.1323	15.0918	17.674	25.4366	16.2723	14.9841	30.4639	25.0401	28.4985	23.1252	17.841	26.0379	23.0514	20.6746	22.2019	21.7464	23.4939	20.7333	16.4117	21.2214	19.5599	32.4627	26.4022	26.5261	32.7447	20.4397	20.8982	23.3665	25.5216	36.7396	26.0454
ame-miR-6000b	21.4635	19.1248	27.8036	17.8582	18.2063	31.9689	20.5505	26.0334	37.0392	23.0727	24.1788	39.6954	33.8571	35.9081	29.0627	25.4872	39.2402	31.1872	30.2167	31.5123	35.8176	34.5883	36.5561	24.3529	26.9348	31.6409	53.711	41.2535	36.2704	53.5822	32.5758	36.8207	32.3536	46.2579	54.4971	33.3916
ame-miR-6001-3p	58.8395	50.7223	17.2574	36.1628	75.7976	108.694	17.9817	10.9866	6.69383	12.6293	18.049	4.61574	5.29016	8.26457	12.5001	9.68513	9.16828	16.2716	6.36141	10.3847	11.5128	3.91565	7.09297	10.5882	32.6483	5.17761	7.673	3.85032	3.2481	2.23259	7.02615	5.97092	9.58626	4.7853	3.67396	10.0175
ame-miR-6005-3p	18.1329	7.48361	11.5049	16.0724	16.3485	12.7876	27.2936	23.1673	11.1564	16.5152	14.6435	10.6162	15.5178	17.0991	24.3752	16.8215	13.9358	13.5597	17.7589	13.2495	17.3971	19.5783	16.914	22.2352	27.7511	18.4093	5.90231	23.1019	20.0299	14.1397	17.246	23.8837	22.7674	7.9755	14.6958	28.7167
ame-miR-6005-5p	67.721	58.2059	48.8959	53.1281	73.1967	70.3316	84.4497	80.2496	47.7493	42.988	82.0718	50.7731	78.2944	60.1318	50.6253	77.9908	61.6109	50.1708	82.1682	78.7808	49.6329	45.03	62.7455	94.7645	107.739	90.8958	60.2035	65.4555	72.5409	81.1175	65.1515	91.5541	58.1167	54.2334	64.2943	80.1397
ame-miR-6037	379.312	329.279	269.886	336.18	256.374	261.653	346.148	317.416	207.955	253.071	192.409	217.401	270.856	264.466	244.064	172.293	137.891	225.542	260.553	287.192	207.486	211.445	168.049	157.764	273.43	235.294	200.088	248.071	169.443	274.609	183.957	253.764	207.303	218.529	138.998	201.017
ame-miR-6038	24.0539	14.1357	31.1592	23.2156	16.7201	34.9199	32.1102	25.078	15.1727	26.7157	21.4545	16.1551	34.5624	30.4934	33.7502	25.4872	31.1722	25.7634	18.5541	24.3504	22.7697	27.7359	22.3702	20.647	14.6917	12.6564	19.4776	20.3517	23.278	22.3259	19.801	15.9225	14.9785	13.5584	25.7177	18.0314
ame-miR-6039	11.8419	8.31512	6.71121	14.733	16.7201	14.2631	9.95415	11.7031	7.58634	14.3293	6.81094	6.46203	8.81694	8.26457	16.8751	8.1559	10.2685	10.8477	10.3373	11.8171	8.69855	9.13652	10.3667	9.52939	16.3242	13.807	7.673	7.70065	15.1578	11.163	7.66489	10.9467	13.7802	8.77305	12.8589	14.0245
ame-miR-6044	25.9042	19.1248	25.4067	23.6621	23.7797	22.1323	21.5138	22.6896	17.404	14.8151	17.7084	12.4625	14.4598	14.8192	19.3751	16.3118	13.5691	18.9835	15.3734	12.1752	8.95439	17.2941	9.82104	24.8823	20.4052	16.6834	12.3948	23.652	12.9924	6.69777	17.246	12.937	10.1854	14.3559	12.2465	16.6958
ame-miR-6047b	12.212	21.6193	20.1336	8.48264	14.4907	14.7549	11.5597	14.5691	25.4366	12.1435	17.0273	18.463	10.2277	16.2441	10.3126	19.3703	19.07	17.6276	14.5782	10.3847	15.0945	16.6415	18.0052	10.5882	8.16208	9.20464	17.7069	13.2011	14.6164	4.46518	7.66489	13.9322	11.3837	10.3682	15.9205	12.6888
ame-miR-6051	18.8731	29.1029	19.6542	21.4298	18.2063	20.6568	16.3762	27.4664	17.404	22.1012	22.1356	19.8477	17.6339	21.3739	20.6251	20.3898	18.3366	23.5034	14.8433	18.2628	16.8854	15.6626	17.4596	22.2352	15.5079	24.1622	23.019	17.6015	25.9848	20.0933	13.4136	10.9467	11.9828	15.951	9.1849	18.0314
ame-miR-6052	14.4323	5.82059	10.0668	6.69682	18.9494	6.88561	4.81652	7.88166	10.2639	7.77185	7.83258	6.46203	5.99552	5.98469	4.06253	6.62667	3.66731	5.87586	9.012	12.5333	3.07008	4.24196	8.72981	3.70587	10.6107	8.05406	2.95115	9.90083	7.03755	8.93036	11.4973	15.9225	14.3794	5.58285	6.73559	4.67482
ame-miR-7	11529.6	9203.18	9458.01	11463.2	8763.17	11308.1	11156	8339.28	8145.95	8367.37	8573.27	8399.72	8569.71	7882.4	8355.37	7477.94	9413.99	8943.96	7745.55	8774.39	7610.72	7496.84	6390.77	8340.86	6598.22	7965.46	6834.87	7224.31	5853.62	7785.04	7694.27	6450.59	5743.37	6584.58	4011.96	6367.77
ame-miR-71	7491.87	9490.05	9237.97	8811.23	6705.49	8964.09	8900.62	8708.04	8002.25	7589.21	7182.82	7969.53	8872.66	8631.91	9415.38	7482.02	11125.5	8759.09	8304.82	7682.2	9525.17	9470.98	7437.8	9295.92	6484.77	7489.7	7495.93	7523.53	8054.2	8381.14	7695.55	7369.11	6512.66	6665.93	8980.38	7362.17
ame-miR-750	191565	235143	278651	182676	178119	193957	194995	187658	171344	186042	145054	214019	214811	189850	222309	160898	257487	193714	184861	175603	224509	217766	168562	185892	120365	146584	156565	170530	174350	176642	170441	132571	143370	125089	235856	141033
ame-miR-79	614.67	387.485	376.786	579.944	645.023	535.602	666.286	442.328	332.907	431.58	409.337	244.173	388.298	373.615	420.628	270.164	348.028	255.374	395.468	337.683	369.688	388.628	421.759	548.999	639.091	422.263	282.13	336.628	433.621	317.028	470.752	490.611	507.473	348.529	222.887	428.748
ame-miR-8	89226.7	73488.2	66823.5	90787	75389.3	75843.1	84182.2	63306.5	45293.6	62258.3	61407.4	60258	62160.1	58230.4	58457.6	48222.3	54680	56137.9	59840.2	59801.4	54227	53101.5	55605.6	59318.3	70888.4	60097.7	44613.2	57575	52998.7	58685.1	56493.4	57286	57703.3	56139.6	39443	57841.5
ame-miR-87	40792.8	59072.3	68506.1	50762.3	43678.8	54757.4	56282	62992.6	42603.6	60900.2	47007.7	58713.6	81637.5	76534.4	68464.8	48688.2	85317.1	47625.6	83758.1	59614.5	91992.8	88380.8	66738.9	69145.2	38607.4	58266.5	67459.2	60450.6	72456.4	69703	58591	56362.5	72725	57122.9	105714	60709.2
ame-miR-927a	616.89	605.341	632.771	736.204	572.198	675.282	720.552	660.627	588.165	611.062	546.237	589.43	720.52	575.67	645.317	595.891	649.114	593.009	594.527	599.45	662.881	592.242	575.077	648.528	567.264	598.301	562.49	576.998	548.387	674.987	578.699	567.238	472.123	580.617	560.279	563.65
ame-miR-92a	103.987	110.591	119.364	83.9335	118.898	94.9231	111.743	111.06	76.7559	101.277	108.634	116.317	107.567	111.429	118.126	94.3026	144.125	98.0816	125.903	129.63	132.781	139.985	116.761	98.9998	99.5773	92.6217	101.52	85.8072	148.33	115.351	121.999	147.283	137.802	109.264	151.857	102.178
ame-miR-92b	103.617	162.145	213.32	100.899	133.017	175.091	105.321	141.87	207.509	142.079	169.252	234.018	155.178	176.121	142.188	194.212	264.413	221.475	194.023	172.601	195.717	191.214	155.5	141.353	63.6642	114.483	201.269	167.764	174.856	157.77	164.156	111.457	147.988	157.915	292.692	158.276
ame-miR-932	8.88144	2.49454	3.83497	7.58973	6.68803	8.3611	5.45873	6.68747	6.69383	6.5575	10.557	8.30833	15.1651	9.40451	12.5001	7.13642	9.16828	4.0679	9.27706	7.16189	11.0011	13.7048	12.0035	3.70587	17.9566	18.4093	12.9851	20.9018	11.3683	17.1165	15.9685	18.9079	16.1768	11.9633	14.6958	17.3636
ame-miR-965-3p	27.0144	20.7878	22.0511	30.8054	45.33	19.6732	29.5413	21.7343	15.6189	20.8868	19.4112	19.3861	19.7499	16.5291	24.0627	16.3118	15.7694	20.3395	19.0842	22.2019	15.8621	18.9256	21.8245	30.1764	71.0101	18.9846	17.7069	17.0514	27.6088	23.0701	24.9109	74.6365	29.9571	35.8898	14.0835	28.0489
ame-miR-965-5p	30.3449	61.5319	55.1278	39.7345	32.3255	50.6584	46.8808	43.2297	59.7982	37.1592	30.9898	62.774	41.9686	33.9132	42.1878	46.8964	55.3764	67.3463	41.0841	47.9846	47.3303	44.7037	32.1912	55.5881	42.4428	36.8185	67.8765	60.5051	41.6839	52.0938	46.6281	31.8449	38.9442	31.902	67.9683	54.7622
ame-miR-9865	22.9437	27.4399	29.7211	29.0195	22.2934	22.6242	30.5047	26.0334	21.8665	28.4158	25.2005	26.3097	29.9776	30.4934	41.2503	25.4872	36.3064	26.2154	26.5059	27.5733	36.0734	35.2409	27.8263	30.7058	27.7511	21.2857	24.7897	26.9523	25.4434	17.1165	35.7695	17.9128	23.9656	25.5216	32.4533	17.3636
ame-miR-989	409.286	515.538	494.712	376.361	425.804	442.647	494.175	559.359	647.07	484.526	583.357	904.223	663.034	642.071	745.943	807.944	753.999	680.243	759.659	765.606	904.649	778.888	614.906	691.939	621.134	764.56	1175.74	948.279	812.025	888.571	721.138	818.016	812.435	866.14	851.134	839.464
ame-miR-993	620.961	1024.42	1116.46	628.608	846.035	963.494	687.157	791.749	778.716	812.158	646.018	720.978	854.185	833.296	729.068	705.486	1209.11	976.296	784.839	635.976	876.507	787.699	714.754	763.41	295.467	405.579	777.924	548.396	741.108	587.171	586.364	378.158	634.491	458.591	1105.86	696.548
ame-miR-996	1793.68	1205.69	1421.82	1277.31	1883.05	1245.31	1571.79	1346.57	1275.84	1351.57	1713.29	1931.23	1386.02	1385.03	1453.45	1700.51	1556.04	1576.54	1530.18	1748.22	1480.54	1508.5	2025.86	1487.64	2303.34	1939.3	1336.28	1869.06	2043.05	1710.91	1996.7	2169.43	2498.42	1996.27	1644.1	2003.49
ame-miR-9a	12758.6	12443.6	10994.9	10980.6	12494.4	14238.5	13815.1	13205.8	13110.1	11625	12757.9	10014.8	14717.9	14451.6	7773.49	13053.5	13096.7	11914.9	15861.7	11936.7	8228.57	8758.99	13022.2	10122.3	12210.5	12659.3	10358	7760.05	10553.1	12751.8	11170.3	12482.2	10326.8	8539.37	8159.86	12516.5
ame-miR-9b	506.242	289.366	277.556	469.67	542.473	432.318	510.23	320.043	236.962	325.689	314.665	156.012	245.464	269.596	292.502	200.839	238.009	198.423	252.336	240.998	234.093	257.454	313.182	419.822	540.329	317.56	195.957	232.119	308.028	219.538	357.695	376.168	332.523	253.621	97.9723	335.919
ame-miR-iab-4	29.6048	7.48361	21.0924	15.6259	30.0961	16.2304	20.2294	19.3459	15.6189	18.701	34.3952	29.5407	13.4018	17.9541	18.1251	26.5067	19.8035	28.0233	17.7589	29.7218	22.7697	20.8835	18.5509	20.1176	54.6859	32.2162	23.6092	24.202	37.8945	22.3259	24.2721	42.7916	38.9442	30.3069	18.9821	29.3846
JL-1	0	0	378538	0	0	310145	0	95529	178170	268082	235449	322848	330915	338783	344304	0	0	318971	278682	315019	334172	338586	330561	437596	298912	297029	400230	370711	314645	317285	268401	284094	257313	304208	256764	270706
JL-2	0	0	0	356409	0	310145	0	382116	356340	268082	392415	261353	308093	241988	238364	0	0	91134.4	273615	198959	250629	296263	312197	273498	305410	292388	314727	317752	350230	254353	333239	356409	361416	292260	370157	320272
JL-3	0	0	189269	0	0	0	278929	286587	178170	357443	313932	384343	308093	201656	225122	135201	286580	318971	253347	265279	292400	201035	275468	300847	266422	262221	296534	235372	333374	247797	376967	278929	223921	363028	370157	373651
JL-4	0	0	0	0	0	0	0	0	178170	89360.8	0	130677	159752	233921	251607	0	0	182269	177343	116060	208857	222197	174463	191448	136460	143873	149177	160347	112373	138976	171897	139465	168923	117639	155101	138531
JL-5	294425	294425	189269	0	294425	310145	0	286587	356340	625525	235449	261353	251039	306518	278091	338001	286580	182269	324284	414499	208857	296263	119369	218798	344399	324875	269246	319223	271568	331707	283479	294425	316239	295018	256764	308834
Apis_miRNA_Pvalue	D1_inf_scrum_P	D1_inf_si_P	D1_si_scrum_P	D2_inf_scrum_P	D2_inf_si_P	D2_si_scrum_PValue	D3_inf_scrum_PValue	D3_inf_si_PValue	D3_si_scrum_PValue	D4_inf_scrum_PValue	D4_inf_si_PValue	D4_Log(si/inf)	D4_si_scrum_PValue	D5_inf_scrum_PValue	D5_inf_si_PValue	D5_si_scrum_PValue	D6_inf_scrum_PValue	D6_inf_si_PValue	D6_Log(si/inf)	D6_si_scrum
ame-miR-100	0.518046	0.0792773	0.0165298	0.992317	0.463934	0.45795	0.509128	0.0431552	0.171938	0.507012	0.0402193	-0.6	0.00682927	0.526766	0.525861	0.204997	0.0610709	0.225791		0.0021302
ame-miR-11	0.954923	0.0272525	0.0235266	0.0530172	0.00233049	0.259557	0.050287	0.000434483	0.111991	0.218683	0.00126396	-1	0.0437655	0.00276494	0.03597	0.363625	0.940243	0.000311798	-1.11	0.000231635
ame-miR-13a	0.487829	0.839644	0.626373	0.566849	0.175687	0.436947	0.105137	0.167491	0.814568	0.283071	0.337675		0.0430425	0.189871	0.084563	0.673212	0.892663	0.0351002	-0.6	0.024029
ame-miR-210	0.840585	0.919019	0.747194	0.759329	0.381517	0.626065	1	0.0389438	0.0464584	1	0.475887		0.486231	0.742757	0.666935	0.93276	0.788197	0.0704705		0.0235605
ame-miR-3759	4.7258e-05	0.3348	7.68901e-07	0.000151382	0.0637494	0.0529871	2.54336e-19	9.00447e-11	0.0053731	0.634826	3.60581e-17	3.4	9.56644e-16	6.4984e-18	0.00436857	5.99191e-10	0.0181302	0.0197643		1
ame-miR-3783	0.591394	0.748181	0.831219	0.365784	0.482144	0.846318	0.959358	0.834374	0.883143	0.341479	0.498434		0.792169	0.0814634	0.320059	0.451786	0.593451	0.0424962	-0.6	0.0102282
ame-miR-993	0.779921	0.652181	0.864754	0.730558	0.710409	0.474125	0.443559	0.221773	0.0473849	0.455139	0.852974		0.576281	0.0030963	0.00303115	0.995187	0.562325	0.00363159	0.9	0.0193926
Inf_Si	p-value	R-squared	p.valor_beta0	p.valor_DicervsInfection	p.valor_Time	p.valor_TimexDicer	p.valor_Time2	p.valor_Time2xDicer	p.valor_Time3	p.valor_Time3xDicer	p.valor_Time4	p.valor_Time4xDicer	p.valor_Time5	p.valor_Time5xDicer
JL-1	2.03035e-41	0.681005	0.000265097	NA	0.000114317	0.0109214	0.000221673	0.0146538	0.000398978	0.0187095	0.000665951	0.0229251	NA	0.0271666
JL-2	5.76734e-28	0.658971	0.000113886	NA	3.67573e-05	0.00491936	5.23446e-05	0.00511783	7.8769e-05	0.00576092	0.000120032	0.0066293	NA	0.0076226
JL-3	4.84391e-41	0.860712	7.22001e-07	NA	NA	NA	2.95032e-11	NA	1.68691e-10	NA	7.84962e-10	NA	2.92575e-09	NA
JL-4	2.84772e-21	0.629753	0.000110805	NA	NA	NA	NA	3.33512e-07	1.18186e-08	6.0064e-07	3.12094e-08	1.12227e-06	7.40248e-08	2.02006e-06
JL-5	1.37477e-57	0.770894	4.72417e-07	NA	3.83207e-08	NA	1.65671e-07	NA	6.07947e-07	NA	1.83519e-06	NA	NA	NA
Scrum_Si	p-value	R-squared	p.valor_beta0	p.valor_scrumblevsDicer	p.valor_Time	p.valor_Timexscrumble	p.valor_Time2	p.valor_Time2xscrumble	p.valor_Time3	p.valor_Time3xscrumble	p.valor_Time4	p.valor_Time4xscrumble	p.valor_Time5	p.valor_Time5xscrumble
JL-3	4.50443e-35	0.843846	1.83387e-06	NA	NA	NA	9.23999e-11	NA	5.13142e-10	NA	2.30328e-09	NA	8.26229e-09	NA
JL-5	3.74865e-79	0.95402	9.25331e-09	NA	4.98828e-10	NA	1.79635e-09	NA	6.37747e-09	NA	2.02741e-08	NA	NA	NA
Inf_Scrum	p-value	R-squared	p.valor_beta0	p.valor_scrumblevsInfection	p.valor_Time	p.valor_Timexscrumble	p.valor_Time2	p.valor_Time2xscrumble	p.valor_Time3	p.valor_Time3xscrumble	p.valor_Time4	p.valor_Time4xscrumble	p.valor_Time5	p.valor_Time5xscrumble
JL-1	4.63076e-58	0.653268	1.53654e-06	NA	1.48768e-07	NA	7.19638e-07	NA	2.69544e-06	NA	7.89153e-06	NA	NA	NA
JL-2	2.7013e-52	0.635328	1.85737e-07	NA	1.47239e-08	NA	6.65391e-08	NA	2.59405e-07	NA	8.3851e-07	NA	NA	NA
JL-3	1.15171e-35	0.845481	1.82724e-06	NA	NA	NA	9.10636e-11	NA	5.08317e-10	NA	2.28039e-09	NA	8.15441e-09	NA
JL-4	2.27536e-31	0.705279	9.59341e-06	NA	NA	NA	NA	1.20219e-08	5.91382e-10	2.36291e-08	1.6219e-09	4.722e-08	4.01508e-09	8.98498e-08
JL-5	2.19001e-30	0.719611	5.16337e-07	NA	3.01874e-09	NA	NA	NA	8.62585e-08	NA	3.30901e-07	NA	1.00352e-06	NA
