# Supplementary material for: Interactions Among Host–Parasite MicroRNAs During Nosema ceranae Proliferation in Apis mellifera
Source: Front Microbiol. 2018 Apr 10;9:698. doi: 10.3389/fmicb.2018.00698 (PMC5902570; doi:10.3389/fmicb.2018.00698)
Supplement: FILE S2 — Target prediction and expression of miRNAs. [file Data_Sheet_2.XLSX]

## Sheet: target genes prediciton
miRNA	gene		miRNA	gene
>>JL-1	LOC100576147		>>ame-miR-11	LOC410317
>>JL-1	LOC100576369		>>ame-miR-13a	LOC410317
>>JL-1	LOC100576498		>>ame-miR-210	LOC410317
>>JL-1	LOC100576555		>>ame-miR-3759	LOC100576247
>>JL-1	LOC100576679		>>ame-miR-3783	LOC100576247
>>JL-1	LOC100576855		>>ame-miR-210	LOC100577054
>>JL-1	LOC100577015		>>ame-miR-3759	LOC100577054
>>JL-1	LOC100577054		>>ame-miR-11	LOC102653951
>>JL-1	LOC100577142		>>ame-miR-13a	LOC102653951
>>JL-1	LOC100577178		>>ame-miR-210	LOC107964293
>>JL-1	LOC100577387		>>ame-miR-3759	LOC107964293
>>JL-1	LOC100577569		>>ame-miR-210	LOC406070
>>JL-1	LOC100577635		>>ame-miR-3759	LOC406070
>>JL-1	LOC100577670		>>ame-miR-210	LOC406151
>>JL-1	LOC100577697		>>ame-miR-993	LOC406151
>>JL-1	LOC100577847		>>ame-miR-11	LOC408766
>>JL-1	LOC100578368		>>ame-miR-3759	LOC408766
>>JL-1	LOC100578621		>>ame-miR-210	LOC409004
>>JL-1	LOC100578783		>>ame-miR-3783	LOC409004
>>JL-1	LOC100578939		>>ame-miR-210	LOC409138
>>JL-1	LOC102654194		>>ame-miR-3783	LOC409138
>>JL-1	LOC102654220		>>ame-miR-210	LOC410497
>>JL-1	LOC102654860		>>ame-miR-993	LOC410497
>>JL-1	LOC102655161		>>ame-miR-210	LOC411050
>>JL-1	LOC102655228		>>ame-miR-993	LOC411050
>>JL-1	LOC102655392		>>ame-miR-100	LOC412813
>>JL-1	LOC102655654		>>ame-miR-210	LOC412813
>>JL-1	LOC102655661		>>ame-miR-210	LOC412926
>>JL-1	LOC102656065		>>ame-miR-3759	LOC412926
>>JL-1	LOC102656070		>>ame-miR-210	LOC551647
>>JL-1	LOC102656248		>>ame-miR-3759	LOC551647
>>JL-1	LOC102656311		>>ame-miR-210	LOC724539
>>JL-1	LOC102656618		>>ame-miR-993	LOC724539
>>JL-1	LOC102656656		>>ame-miR-100	LOC726913
>>JL-1	LOC102656730		>>ame-miR-3759	LOC726913
>>JL-1	LOC107963984		>>ame-miR-210	LOC100576129
>>JL-1	LOC107964020		>>ame-miR-100	LOC100576249
>>JL-1	LOC107964189		>>ame-miR-210	LOC100576251
>>JL-1	LOC107964293		>>ame-miR-3759	LOC100576284
>>JL-1	LOC107964352		>>ame-miR-11	LOC100576293
>>JL-1	LOC107964401		>>ame-miR-210	LOC100576449
>>JL-1	LOC107964880		>>ame-miR-210	LOC100576882
>>JL-1	LOC107964936		>>ame-miR-210	LOC100576924
>>JL-1	LOC107964937		>>ame-miR-210	LOC100577015
>>JL-1	LOC107964971		>>ame-miR-13a	LOC100577231
>>JL-1	LOC107965098		>>ame-miR-3759	LOC100577397
>>JL-1	LOC107965501		>>ame-miR-993	LOC100577409
>>JL-1	LOC107965576		>>ame-miR-993	LOC100577524
>>JL-1	LOC107965868		>>ame-miR-3759	LOC100577667
>>JL-1	mGlutR1		>>ame-miR-3759	LOC100577817
>>JL-1	cytC		>>ame-miR-3759	LOC100578066
>>JL-1	LOC408277		>>ame-miR-11	LOC100578248
>>JL-1	LOC408299		>>ame-miR-210	LOC100578337
>>JL-1	LOC408311		>>ame-miR-3783	LOC100578563
>>JL-1	LOC408331		>>ame-miR-13a	LOC100578600
>>JL-1	LOC408430		>>ame-miR-210	LOC100578729
>>JL-1	LOC408465		>>ame-miR-210	LOC100578739
>>JL-1	LOC408473		>>ame-miR-3759	LOC100578783
>>JL-1	LOC408519		>>ame-miR-3759	LOC100578990
>>JL-1	LOC408536		>>ame-miR-100	LOC102654084
>>JL-1	LOC408562		>>ame-miR-210	LOC102654165
>>JL-1	LOC408645		>>ame-miR-3783	LOC102654533
>>JL-1	LOC408676		>>ame-miR-3783	LOC102654918
>>JL-1	LOC408694		>>ame-miR-100	LOC102655392
>>JL-1	LOC408715		>>ame-miR-3759	LOC102655476
>>JL-1	LOC408721		>>ame-miR-3759	LOC102655654
>>JL-1	LOC408779		>>ame-miR-993	LOC102655709
>>JL-1	LOC408788		>>ame-miR-210	LOC102656216
>>JL-1	LOC408809		>>ame-miR-100	LOC102656294
>>JL-1	LOC408898		>>ame-miR-210	LOC102656639
>>JL-1	LOC408905		>>ame-miR-993	LOC102656656
>>JL-1	LOC408988		>>ame-miR-210	LOC102656777
>>JL-1	LOC408996		>>ame-miR-3759	LOC107964328
>>JL-1	brp		>>ame-miR-210	LOC107964401
>>JL-1	LOC409024		>>ame-miR-3759	LOC107964950
>>JL-1	LOC409027		>>ame-miR-210	LOC107965147
>>JL-1	LOC409089		>>ame-miR-210	LOC107965238
>>JL-1	LOC409174		>>ame-miR-3759	LOC107965339
>>JL-1	LOC409286		>>ame-miR-11	LOC107965910
>>JL-1	LOC409292		>>ame-miR-210	LOC406073
>>JL-1	LOC409669		>>ame-miR-3759	LOC406079
>>JL-1	LOC409774		>>ame-miR-3783	LOC408297
>>JL-1	LOC409778		>>ame-miR-3783	LOC408298
>>JL-1	LOC410085		>>ame-miR-13a	LOC408303
>>JL-1	LOC410091		>>ame-miR-13a	LOC408333
>>JL-1	LOC410133		>>ame-miR-210	LOC408423
>>JL-1	LOC410175		>>ame-miR-210	LOC408430
>>JL-1	Hb		>>ame-miR-3759	LOC408443
>>JL-1	LOC410222		>>ame-miR-3759	LOC408462
>>JL-1	LOC410257		>>ame-miR-210	LOC408509
>>JL-1	LOC410270		>>ame-miR-210	LOC408521
>>JL-1	E75		>>ame-miR-993	LOC408619
>>JL-1	LOC410315		>>ame-miR-210	LOC408689
>>JL-1	LOC410317		>>ame-miR-3759	LOC408715
>>JL-1	LOC410320		>>ame-miR-13a	LOC408763
>>JL-1	LOC410323		>>ame-miR-11	LOC408764
>>JL-1	LOC410348		>>ame-miR-210	LOC408786
>>JL-1	LOC410351		>>ame-miR-210	LOC408791
>>JL-1	LOC410365		>>ame-miR-210	LOC408803
>>JL-1	LOC410385		>>ame-miR-210	LOC408810
>>JL-1	LOC410405		>>ame-miR-210	LOC408836
>>JL-1	LOC410487		>>ame-miR-210	LOC408846
>>JL-1	LOC410527		>>ame-miR-993	LOC408847
>>JL-1	LOC410614		>>ame-miR-210	LOC408967
>>JL-1	LOC410648		>>ame-miR-3759	LOC409003
>>JL-1	LOC410654		>>ame-miR-13a	LOC409022
>>JL-1	LOC410685		>>ame-miR-11	LOC409169
>>JL-1	LOC410689		>>ame-miR-3759	LOC409327
>>JL-1	LOC410710		>>ame-miR-993	LOC409468
>>JL-1	LOC410717		>>ame-miR-3759	LOC409472
>>JL-1	LOC410756		>>ame-miR-993	LOC409634
>>JL-1	LOC410761		>>ame-miR-210	LOC409798
>>JL-1	LOC410771		>>ame-miR-11	LOC409822
>>JL-1	LOC410795		>>ame-miR-993	LOC409899
>>JL-1	TpnI		>>ame-miR-3759	LOC409956
>>JL-1	LOC410853		>>ame-miR-210	LOC410062
>>JL-1	LOC410867		>>ame-miR-3759	LOC410270
>>JL-1	LOC410906		>>ame-miR-993	LOC410320
>>JL-1	LOC410918		>>ame-miR-11	LOC410371
>>JL-1	LOC410998		>>ame-miR-3759	LOC410386
>>JL-1	LOC411052		>>ame-miR-100	LOC410393
>>JL-1	LOC411114		>>ame-miR-13a	LOC410427
>>JL-1	LOC411155		>>ame-miR-993	LOC410479
>>JL-1	LOC411158		>>ame-miR-3759	LOC410534
>>JL-1	LOC411212		>>ame-miR-210	LOC410545
>>JL-1	LOC411253		>>ame-miR-3783	LOC410559
>>JL-1	LOC411297		>>ame-miR-210	LOC410632
>>JL-1	LOC411459		>>ame-miR-993	LOC410696
>>JL-1	LOC411586		>>ame-miR-3759	LOC410705
>>JL-1	LOC411748		>>ame-miR-3759	LOC410718
>>JL-1	LOC412108		>>ame-miR-210	LOC410755
>>JL-1	LOC412161		>>ame-miR-3759	LOC410785
>>JL-1	LOC412263		>>ame-miR-210	LOC410809
>>JL-1	LOC412330		>>ame-miR-210	LOC410820
>>JL-1	LOC412436		>>ame-miR-210	LOC410823
>>JL-1	LOC412813		>>ame-miR-100	LOC410882
>>JL-1	LOC412825		>>ame-miR-13a	LOC410904
>>JL-1	LOC412840		>>ame-miR-3759	LOC410918
>>JL-1	LOC412994		>>ame-miR-11	LOC410924
>>JL-1	LOC413040		>>ame-miR-3759	LOC410998
>>JL-1	LOC413237		>>ame-miR-3759	LOC411048
>>JL-1	LOC413246		>>ame-miR-11	LOC411060
>>JL-1	LOC413560		>>ame-miR-210	LOC411114
>>JL-1	Grd		>>ame-miR-210	LOC411158
>>JL-1	LOC413837		>>ame-miR-210	LOC411260
>>JL-1	LOC413906		>>ame-miR-210	LOC411277
>>JL-1	LOC413943		>>ame-miR-210	LOC411323
>>JL-1	LOC414025		>>ame-miR-993	LOC411344
>>JL-1	LOC550677		>>ame-miR-993	LOC411345
>>JL-1	LOC551167		>>ame-miR-13a	LOC411447
>>JL-1	LOC551364		>>ame-miR-210	LOC411764
>>JL-1	LOC551409		>>ame-miR-11	LOC411890
>>JL-1	LOC551592		>>ame-miR-100	LOC412088
>>JL-1	LOC551597		>>ame-miR-11	LOC412161
>>JL-1	LOC551706		>>ame-miR-11	LOC412309
>>JL-1	LOC551733		>>ame-miR-3783	LOC412505
>>JL-1	LOC551737		>>ame-miR-100	LOC412655
>>JL-1	LOC551747		>>ame-miR-210	LOC412853
>>JL-1	LOC551804		>>ame-miR-210	LOC412896
>>JL-1	LOC551848		>>ame-miR-993	LOC412955
>>JL-1	LOC551961		>>ame-miR-993	LOC413211
>>JL-1	LOC552374		>>ame-miR-13a	LOC413309
>>JL-1	LOC552397		>>ame-miR-3759	LOC413370
>>JL-1	LOC552425		>>ame-miR-993	LOC413382
>>JL-1	Obp17		>>ame-miR-993	LOC413427
>>JL-1	LOC552545		>>ame-miR-3759	LOC413500
>>JL-1	LOC552643		>>ame-miR-3783	LOC413699
>>JL-1	LOC552707		>>ame-miR-3759	LOC413791
>>JL-1	LOC724178		>>ame-miR-210	LOC413968
>>JL-1	LOC724189		>>ame-miR-993	LOC550726
>>JL-1	LOC724211		>>ame-miR-11	LOC550899
>>JL-1	LOC724238		>>ame-miR-993	LOC551069
>>JL-1	LOC724259		>>ame-miR-210	LOC551130
>>JL-1	LOC724269		>>ame-miR-210	LOC551165
>>JL-1	LOC724554		>>ame-miR-3783	LOC551403
>>JL-1	LOC724594		>>ame-miR-210	LOC551447
>>JL-1	LOC724595		>>ame-miR-3759	LOC551501
>>JL-1	LOC724737		>>ame-miR-210	LOC551506
>>JL-1	LOC724793		>>ame-miR-210	LOC551554
>>JL-1	LOC724810		>>ame-miR-3759	LOC551623
>>JL-1	LOC724851		>>ame-miR-100	LOC551673
>>JL-1	LOC724885		>>ame-miR-3759	LOC551688
>>JL-1	LOC724950		>>ame-miR-11	LOC551735
>>JL-1	LOC725038		>>ame-miR-11	LOC551787
>>JL-1	LOC725046		>>ame-miR-210	LOC551930
>>JL-1	LOC725325		>>ame-miR-993	LOC552101
>>JL-1	LOC725336		>>ame-miR-210	LOC552255
>>JL-1	LOC725353		>>ame-miR-210	LOC552355
>>JL-1	LOC725393		>>ame-miR-3759	LOC552505
>>JL-1	LOC725408		>>ame-miR-210	LOC552577
>>JL-1	LOC725415		>>ame-miR-3759	LOC552747
>>JL-1	LOC725452		>>ame-miR-210	LOC724047
>>JL-1	LOC725504		>>ame-miR-210	LOC724078
>>JL-1	LOC725540		>>ame-miR-210	LOC724131
>>JL-1	LOC725581		>>ame-miR-3759	LOC724159
>>JL-1	LOC725588		>>ame-miR-993	LOC724238
>>JL-1	LOC725701		>>ame-miR-3783	LOC724281
>>JL-1	LOC725776		>>ame-miR-11	LOC724535
>>JL-1	LOC725890		>>ame-miR-993	LOC724740
>>JL-1	LOC726019		>>ame-miR-3759	LOC724776
>>JL-1	LOC726101		>>ame-miR-210	LOC724819
>>JL-1	LOC726150		>>ame-miR-13a	LOC724991
>>JL-1	LOC726188		>>ame-miR-11	LOC725064
>>JL-1	LOC726330		>>ame-miR-210	LOC725117
>>JL-1	LOC726414		>>ame-miR-3759	LOC725164
>>JL-1	LOC726459		>>ame-miR-3759	LOC725189
>>JL-1	LOC726671		>>ame-miR-993	LOC725231
>>JL-1	LOC726756		>>ame-miR-210	LOC725404
>>JL-1	LOC726804		>>ame-miR-11	LOC725495
>>JL-1	LOC726827		>>ame-miR-210	LOC725588
>>JL-1	hex70a		>>ame-miR-11	LOC726030
>>JL-1	LOC727235		>>ame-miR-11	LOC726124
>>JL-2	LOC100576369		>>ame-miR-210	LOC726247
>>JL-2	LOC100576370		>>ame-miR-210	LOC726284
>>JL-2	LOC100576454		>>ame-miR-3759	LOC726710
>>JL-2	LOC100576461		>>ame-miR-210	LOC726825
>>JL-2	LOC100576671		>>ame-miR-3759	LOC726903
>>JL-2	LOC100576878		>>ame-miR-13a	LOC726924
>>JL-2	LOC100577069		>>ame-miR-3759	LOC726972
>>JL-2	LOC100577146		>>ame-miR-210	LOC726991
>>JL-2	LOC100577364		>>ame-miR-210	LOC727235
>>JL-2	LOC100577397		>>ame-miR-3759	LOC727308
>>JL-2	LOC100577409
>>JL-2	LOC100577977
>>JL-2	LOC100577986
>>JL-2	LOC100578255
>>JL-2	LOC100578865
>>JL-2	LOC100578888
>>JL-2	LOC102653680
>>JL-2	LOC102653940
>>JL-2	LOC102654009
>>JL-2	LOC102654745
>>JL-2	LOC102654899
>>JL-2	LOC102655034
>>JL-2	LOC102655332
>>JL-2	LOC102655493
>>JL-2	LOC102655858
>>JL-2	LOC102655922
>>JL-2	LOC102655950
>>JL-2	LOC102656424
>>JL-2	LOC102656934
>>JL-2	LOC107964293
>>JL-2	LOC107965250
>>JL-2	LOC107966047
>>JL-2	Antp
>>JL-2	TyrR
>>JL-2	LOC408267
>>JL-2	LOC408301
>>JL-2	LOC408361
>>JL-2	Ac3
>>JL-2	LOC408373
>>JL-2	LOC408432
>>JL-2	LOC408478
>>JL-2	Mblk-1
>>JL-2	LOC408528
>>JL-2	LOC408536
>>JL-2	LOC408579
>>JL-2	LOC408596
>>JL-2	LOC408643
>>JL-2	LOC408653
>>JL-2	LOC408688
>>JL-2	LOC408715
>>JL-2	LOC408718
>>JL-2	LOC408810
>>JL-2	LOC408897
>>JL-2	LOC408905
>>JL-2	LOC408908
>>JL-2	LOC408957
>>JL-2	LOC408964
>>JL-2	LOC408967
>>JL-2	LOC408988
>>JL-2	LOC409027
>>JL-2	LOC409050
>>JL-2	LOC409053
>>JL-2	LOC409075
>>JL-2	LOC409086
>>JL-2	LOC409108
>>JL-2	LOC409119
>>JL-2	LOC409221
>>JL-2	LOC409291
>>JL-2	LOC409301
>>JL-2	LOC409394
>>JL-2	LOC409606
>>JL-2	LOC409780
>>JL-2	LOC409845
>>JL-2	LOC409882
>>JL-2	LOC409983
>>JL-2	LOC410044
>>JL-2	LOC410045
>>JL-2	LOC410129
>>JL-2	LOC410159
>>JL-2	LOC410183
>>JL-2	LOC410190
>>JL-2	LOC410315
>>JL-2	LOC410363
>>JL-2	LOC410373
>>JL-2	LOC410422
>>JL-2	LOC410487
>>JL-2	LOC410498
>>JL-2	LOC410604
>>JL-2	LOC410613
>>JL-2	LOC410632
>>JL-2	LOC410637
>>JL-2	LOC410838
>>JL-2	LOC410915
>>JL-2	LOC410957
>>JL-2	LOC411014
>>JL-2	LOC411023
>>JL-2	LOC411099
>>JL-2	LOC411126
>>JL-2	LOC411182
>>JL-2	LOC411276
>>JL-2	LOC411358
>>JL-2	LOC411366
>>JL-2	LOC411617
>>JL-2	LOC412217
>>JL-2	LOC412224
>>JL-2	LOC412254
>>JL-2	LOC412263
>>JL-2	LOC412475
>>JL-2	LOC412678
>>JL-2	LOC412818
>>JL-2	LOC412926
>>JL-2	LOC413005
>>JL-2	LOC413040
>>JL-2	LOC413071
>>JL-2	LOC413081
>>JL-2	LOC413096
>>JL-2	LOC413120
>>JL-2	LOC413289
>>JL-2	LOC413357
>>JL-2	LOC413361
>>JL-2	LOC413439
>>JL-2	LOC413504
>>JL-2	CSP4
>>JL-2	LOC413575
>>JL-2	LOC413638
>>JL-2	LOC413793
>>JL-2	argK
>>JL-2	LOC550948
>>JL-2	LOC551114
>>JL-2	LOC551130
>>JL-2	LOC551364
>>JL-2	LOC551528
>>JL-2	LOC551554
>>JL-2	LOC551673
>>JL-2	LOC551774
>>JL-2	LOC551824
>>JL-2	LOC551825
>>JL-2	LOC552020
>>JL-2	LOC552183
>>JL-2	Br-c
>>JL-2	LOC552289
>>JL-2	LOC552448
>>JL-2	LOC552505
>>JL-2	LOC552617
>>JL-2	LOC552651
>>JL-2	LOC552735
>>JL-2	LOC552759
>>JL-2	LOC724270
>>JL-2	LOC724293
>>JL-2	LOC724417
>>JL-2	LOC724679
>>JL-2	LOC724687
>>JL-2	LOC724727
>>JL-2	LOC724927
>>JL-2	LOC725105
>>JL-2	LOC725164
>>JL-2	LOC725189
>>JL-2	LOC725192
>>JL-2	LOC725218
>>JL-2	BBIP1
>>JL-2	LOC725243
>>JL-2	LOC725336
>>JL-2	LOC725415
>>JL-2	LOC725799
>>JL-2	LOC725812
>>JL-2	LOC725906
>>JL-2	LOC725970
>>JL-2	LOC726080
>>JL-2	LOC726325
>>JL-2	LOC726414
>>JL-2	LOC726547
>>JL-2	LOC726582
>>JL-2	LOC726620
>>JL-2	LOC726756
>>JL-2	LOC726758
>>JL-2	LOC726810
>>JL-2	LOC726875
>>JL-2	LOC726896
>>JL-2	LOC726935
>>JL-2	LOC727135
>>JL-2	LOC727249
>>JL-2	LOC727307
>>JL-2	LOC727420
>>JL-2	LOC727423
>>JL-2	LOC727493
>>JL-2	LOC727574
>>JL-3	LOC100576129
>>JL-3	LOC100576147
>>JL-3	LOC100576222
>>JL-3	LOC100576293
>>JL-3	LOC100576298
>>JL-3	LOC100576355
>>JL-3	LOC100576369
>>JL-3	LOC100576383
>>JL-3	LOC100576440
>>JL-3	LOC100576445
>>JL-3	LOC100576447
>>JL-3	LOC100576449
>>JL-3	LOC100576488
>>JL-3	LOC100576534
>>JL-3	LOC100576565
>>JL-3	LOC100576586
>>JL-3	LOC100576606
>>JL-3	LOC100576625
>>JL-3	LOC100576666
>>JL-3	LOC100576679
>>JL-3	Or57
>>JL-3	LOC100576773
>>JL-3	LOC100576795
>>JL-3	LOC100576805
>>JL-3	LOC100576814
>>JL-3	LOC100576820
>>JL-3	LOC100576851
>>JL-3	LOC100576896
>>JL-3	LOC100576974
>>JL-3	LOC100576983
>>JL-3	LOC100576993
>>JL-3	LOC100577002
>>JL-3	LOC100577019
>>JL-3	LOC100577026
>>JL-3	LOC100577030
>>JL-3	LOC100577045
>>JL-3	LOC100577054
>>JL-3	LOC100577081
>>JL-3	LOC100577092
>>JL-3	LOC100577149
>>JL-3	LOC100577174
>>JL-3	LOC100577178
>>JL-3	LOC100577209
>>JL-3	LOC100577226
>>JL-3	LOC100577254
>>JL-3	LOC100577280
>>JL-3	LOC100577325
>>JL-3	LOC100577327
>>JL-3	LOC100577335
>>JL-3	LOC100577362
>>JL-3	LOC100577364
>>JL-3	LOC100577367
>>JL-3	LOC100577387
>>JL-3	LOC100577393
>>JL-3	LOC100577453
>>JL-3	LOC100577455
>>JL-3	LOC100577517
>>JL-3	LOC100577522
>>JL-3	LOC100577543
>>JL-3	LOC100577561
>>JL-3	LOC100577573
>>JL-3	LOC100577578
>>JL-3	LOC100577640
>>JL-3	LOC100577670
>>JL-3	LOC100577695
>>JL-3	LOC100577724
>>JL-3	LOC100577759
>>JL-3	LOC100577769
>>JL-3	LOC100577771
>>JL-3	LOC100577783
>>JL-3	LOC100577839
>>JL-3	LOC100577876
>>JL-3	LOC100577909
>>JL-3	LOC100577932
>>JL-3	LOC100577966
>>JL-3	LOC100578006
>>JL-3	LOC100578041
>>JL-3	LOC100578059
>>JL-3	LOC100578066
>>JL-3	LOC100578068
>>JL-3	Or14
>>JL-3	LOC100578121
>>JL-3	LOC100578159
>>JL-3	LOC100578218
>>JL-3	LOC100578262
>>JL-3	LOC100578355
>>JL-3	LOC100578368
>>JL-3	LOC100578389
>>JL-3	LOC100578412
>>JL-3	LOC100578423
>>JL-3	LOC100578429
>>JL-3	LOC100578439
>>JL-3	LOC100578484
>>JL-3	LOC100578529
>>JL-3	LOC100578606
>>JL-3	LOC100578684
>>JL-3	LOC100578752
>>JL-3	LOC100578754
>>JL-3	LOC100578783
>>JL-3	LOC100578842
>>JL-3	LOC100578888
>>JL-3	LOC100578913
>>JL-3	LOC100578925
>>JL-3	LOC100578927
>>JL-3	LOC100578937
>>JL-3	LOC100578939
>>JL-3	LOC100579026
>>JL-3	LOC100820634
>>JL-3	LOC102653702
>>JL-3	LOC102653847
>>JL-3	LOC102653914
>>JL-3	LOC102653951
>>JL-3	LOC102653967
>>JL-3	LOC102654032
>>JL-3	LOC102654164
>>JL-3	LOC102654395
>>JL-3	LOC102654448
>>JL-3	LOC102654452
>>JL-3	LOC102654520
>>JL-3	LOC102654533
>>JL-3	LOC102654592
>>JL-3	LOC102654644
>>JL-3	LOC102654715
>>JL-3	LOC102654860
>>JL-3	LOC102654889
>>JL-3	LOC102654993
>>JL-3	LOC102655072
>>JL-3	LOC102655092
>>JL-3	LOC102655102
>>JL-3	LOC102655107
>>JL-3	LOC102655228
>>JL-3	LOC102655277
>>JL-3	LOC102655329
>>JL-3	LOC102655332
>>JL-3	LOC102655352
>>JL-3	LOC102655358
>>JL-3	LOC102655392
>>JL-3	LOC102655479
>>JL-3	LOC102655639
>>JL-3	LOC102655648
>>JL-3	LOC102655693
>>JL-3	LOC102655891
>>JL-3	LOC102655904
>>JL-3	LOC102655932
>>JL-3	LOC102656074
>>JL-3	LOC102656134
>>JL-3	LOC102656182
>>JL-3	LOC102656183
>>JL-3	LOC102656216
>>JL-3	LOC102656244
>>JL-3	LOC102656403
>>JL-3	LOC102656424
>>JL-3	LOC102656428
>>JL-3	LOC102656432
>>JL-3	LOC102656570
>>JL-3	LOC102656610
>>JL-3	LOC102656618
>>JL-3	LOC102656629
>>JL-3	LOC102656653
>>JL-3	LOC102656730
>>JL-3	LOC102656738
>>JL-3	LOC102656904
>>JL-3	LOC107963982
>>JL-3	LOC107963983
>>JL-3	LOC107963993
>>JL-3	LOC107964039
>>JL-3	LOC107964189
>>JL-3	LOC107964319
>>JL-3	LOC107964329
>>JL-3	LOC107964335
>>JL-3	LOC107964443
>>JL-3	LOC107964526
>>JL-3	LOC107964586
>>JL-3	LOC107964617
>>JL-3	LOC107964680
>>JL-3	LOC107964742
>>JL-3	LOC107964863
>>JL-3	LOC107964957
>>JL-3	LOC107964971
>>JL-3	LOC107964991
>>JL-3	LOC107965072
>>JL-3	LOC107965141
>>JL-3	LOC107965196
>>JL-3	LOC107965250
>>JL-3	LOC107965267
>>JL-3	LOC107965313
>>JL-3	LOC107965795
>>JL-3	LOC107965841
>>JL-3	LOC107965894
>>JL-3	LOC107965985
>>JL-3	LOC107966086
>>JL-3	CSD
>>JL-3	Antp
>>JL-3	nAChRa8
>>JL-3	LOC406097
>>JL-3	AChE-2
>>JL-3	Tspan6
>>JL-3	TyrR
>>JL-3	Dop1
>>JL-3	Mrjp4
>>JL-3	Def1
>>JL-3	LOC406144
>>JL-3	CytC
>>JL-3	LOC408299
>>JL-3	LOC408303
>>JL-3	LOC408315
>>JL-3	LOC408333
>>JL-3	LOC408336
>>JL-3	LOC408342
>>JL-3	LOC408343
>>JL-3	LOC408347
>>JL-3	LOC408370
>>JL-3	LOC408373
>>JL-3	LOC408389
>>JL-3	LOC408390
>>JL-3	arm
>>JL-3	LOC408407
>>JL-3	LOC408409
>>JL-3	LOC408417
>>JL-3	LOC408421
>>JL-3	Foxp
>>JL-3	LOC408430
>>JL-3	LOC408435
>>JL-3	GluCl
>>JL-3	LOC408465
>>JL-3	LOC408471
>>JL-3	LOC408481
>>JL-3	EphR
>>JL-3	LOC408508
>>JL-3	LOC408511
>>JL-3	LOC408525
>>JL-3	LOC408536
>>JL-3	LOC408543
>>JL-3	LOC408562
>>JL-3	LOC408572
>>JL-3	LOC408577
>>JL-3	LOC408579
>>JL-3	LOC408583
>>JL-3	LOC408591
>>JL-3	LOC408596
>>JL-3	LOC408620
>>JL-3	LOC408642
>>JL-3	LOC408646
>>JL-3	LOC408649
>>JL-3	LOC408655
>>JL-3	CSP2
>>JL-3	LOC408664
>>JL-3	LOC408666
>>JL-3	LOC408706
>>JL-3	LOC408708
>>JL-3	LOC408718
>>JL-3	LOC408721
>>JL-3	LOC408733
>>JL-3	LOC408734
>>JL-3	LOC408762
>>JL-3	LOC408770
>>JL-3	LOC408793
>>JL-3	LOC408804
>>JL-3	LOC408811
>>JL-3	LOC408818
>>JL-3	LOC408822
>>JL-3	LOC408824
>>JL-3	LOC408836
>>JL-3	LOC408841
>>JL-3	LOC408844
>>JL-3	LOC408850
>>JL-3	LOC408867
>>JL-3	LOC408888
>>JL-3	LOC408890
>>JL-3	LOC408896
>>JL-3	LOC408900
>>JL-3	LOC408920
>>JL-3	Hsp90
>>JL-3	TyHyd
>>JL-3	LOC408936
>>JL-3	LOC408942
>>JL-3	LOC408945
>>JL-3	LOC408952
>>JL-3	LOC408955
>>JL-3	LOC408957
>>JL-3	LOC408960
>>JL-3	LOC408967
>>JL-3	LOC408976
>>JL-3	LOC408988
>>JL-3	LOC409000
>>JL-3	LOC409004
>>JL-3	LOC409006
>>JL-3	Para
>>JL-3	LOC409025
>>JL-3	LOC409049
>>JL-3	LOC409050
>>JL-3	LOC409053
>>JL-3	LOC409061
>>JL-3	LOC409085
>>JL-3	LOC409086
>>JL-3	msrA
>>JL-3	LOC409103
>>JL-3	LOC409151
>>JL-3	LOC409155
>>JL-3	LOC409163
>>JL-3	LOC409170
>>JL-3	LOC409177
>>JL-3	LOC409192
>>JL-3	LOC409212
>>JL-3	LOC409221
>>JL-3	LOC409232
>>JL-3	LOC409244
>>JL-3	LOC409253
>>JL-3	LOC409301
>>JL-3	LOC409316
>>JL-3	LOC409318
>>JL-3	LOC409321
>>JL-3	LOC409322
>>JL-3	LOC409325
>>JL-3	LOC409327
>>JL-3	LOC409340
>>JL-3	LOC409353
>>JL-3	LOC409364
>>JL-3	LOC409390
>>JL-3	LOC409394
>>JL-3	LOC409401
>>JL-3	LOC409467
>>JL-3	LOC409472
>>JL-3	LOC409501
>>JL-3	LOC409564
>>JL-3	LOC409565
>>JL-3	LOC409578
>>JL-3	LOC409606
>>JL-3	LOC409611
>>JL-3	LOC409622
>>JL-3	LOC409626
>>JL-3	LOC409642
>>JL-3	LOC409665
>>JL-3	LOC409666
>>JL-3	LOC409669
>>JL-3	LOC409682
>>JL-3	LOC409697
>>JL-3	LOC409756
>>JL-3	LOC409767
>>JL-3	LOC409774
>>JL-3	LOC409778
>>JL-3	LOC409780
>>JL-3	LOC409792
>>JL-3	LOC409804
>>JL-3	LOC409805
>>JL-3	LOC409807
>>JL-3	LOC409845
>>JL-3	LOC409856
>>JL-3	LOC409865
>>JL-3	LOC409876
>>JL-3	LOC409882
>>JL-3	LOC409902
>>JL-3	LOC409908
>>JL-3	LOC409927
>>JL-3	Ip3k
>>JL-3	LOC409968
>>JL-3	LOC409979
>>JL-3	LOC409984
>>JL-3	LOC409995
>>JL-3	LOC410001
>>JL-3	LOC410003
>>JL-3	LOC410005
>>JL-3	LOC410012
>>JL-3	LOC410015
>>JL-3	LOC410021
>>JL-3	LOC410030
>>JL-3	LOC410035
>>JL-3	LOC410037
>>JL-3	LOC410062
>>JL-3	Cpap3-d
>>JL-3	LOC410083
>>JL-3	LOC410105
>>JL-3	LOC410115
>>JL-3	LOC410158
>>JL-3	LOC410162
>>JL-3	LOC410201
>>JL-3	LOC410208
>>JL-3	LOC410229
>>JL-3	LOC410239
>>JL-3	LOC410253
>>JL-3	LOC410270
>>JL-3	Syx1A
>>JL-3	LOC410293
>>JL-3	LOC410315
>>JL-3	LOC410316
>>JL-3	LOC410317
>>JL-3	LOC410319
>>JL-3	LOC410324
>>JL-3	LOC410338
>>JL-3	LOC410354
>>JL-3	LOC410363
>>JL-3	LOC410369
>>JL-3	LOC410371
>>JL-3	LOC410373
>>JL-3	LOC410375
>>JL-3	LOC410380
>>JL-3	LOC410383
>>JL-3	LOC410393
>>JL-3	LOC410402
>>JL-3	LOC410408
>>JL-3	LOC410428
>>JL-3	LOC410448
>>JL-3	LOC410464
>>JL-3	LOC410467
>>JL-3	LOC410493
>>JL-3	LOC410497
>>JL-3	LOC410498
>>JL-3	LOC410499
>>JL-3	LOC410514
>>JL-3	LOC410527
>>JL-3	LOC410542
>>JL-3	LOC410553
>>JL-3	LOC410559
>>JL-3	LOC410567
>>JL-3	LOC410581
>>JL-3	LOC410600
>>JL-3	LOC410604
>>JL-3	LOC410607
>>JL-3	LOC410614
>>JL-3	LOC410626
>>JL-3	LOC410638
>>JL-3	LOC410643
>>JL-3	LOC410665
>>JL-3	RCC1
>>JL-3	LOC410694
>>JL-3	LOC410710
>>JL-3	LOC410717
>>JL-3	LOC410724
>>JL-3	LOC410732
>>JL-3	LOC410741
>>JL-3	LOC410747
>>JL-3	LOC410749
>>JL-3	LOC410751
>>JL-3	LOC410756
>>JL-3	LOC410771
>>JL-3	LOC410785
>>JL-3	LOC410802
>>JL-3	LOC410828
>>JL-3	LOC410840
>>JL-3	LOC410848
>>JL-3	LOC410852
>>JL-3	LOC410860
>>JL-3	LOC410874
>>JL-3	LOC410884
>>JL-3	LOC410893
>>JL-3	LOC410906
>>JL-3	LOC410910
>>JL-3	LOC410915
>>JL-3	LOC410923
>>JL-3	LOC410924
>>JL-3	LOC410926
>>JL-3	LOC410938
>>JL-3	LOC410956
>>JL-3	LOC410969
>>JL-3	LOC410976
>>JL-3	LOC410985
>>JL-3	LOC410989
>>JL-3	LOC411037
>>JL-3	LOC411047
>>JL-3	LOC411049
>>JL-3	LOC411052
>>JL-3	LOC411071
>>JL-3	LOC411086
>>JL-3	LOC411088
>>JL-3	LOC411099
>>JL-3	LOC411110
>>JL-3	LOC411121
>>JL-3	LOC411155
>>JL-3	Kr
>>JL-3	LOC411177
>>JL-3	LOC411201
>>JL-3	LOC411209
>>JL-3	LOC411214
>>JL-3	LOC411234
>>JL-3	LOC411245
>>JL-3	LOC411252
>>JL-3	LOC411253
>>JL-3	LOC411269
>>JL-3	LOC411276
>>JL-3	LOC411294
>>JL-3	LOC411297
>>JL-3	LOC411306
>>JL-3	LOC411344
>>JL-3	LOC411345
>>JL-3	LOC411348
>>JL-3	LOC411373
>>JL-3	LOC411374
>>JL-3	LOC411381
>>JL-3	LOC411391
>>JL-3	LOC411412
>>JL-3	LOC411414
>>JL-3	LOC411448
>>JL-3	Calpb
>>JL-3	LOC411457
>>JL-3	LOC411459
>>JL-3	LOC411476
>>JL-3	LOC411486
>>JL-3	LOC411490
>>JL-3	LOC411539
>>JL-3	LOC411569
>>JL-3	LOC411570
>>JL-3	LOC411575
>>JL-3	LOC411585
>>JL-3	LOC411600
>>JL-3	LOC411614
>>JL-3	LOC411646
>>JL-3	LOC411661
>>JL-3	LOC411665
>>JL-3	LOC411670
>>JL-3	LOC411675
>>JL-3	LOC411694
>>JL-3	LOC411704
>>JL-3	LOC411731
>>JL-3	LOC411744
>>JL-3	LOC411754
>>JL-3	LOC411758
>>JL-3	LOC411769
>>JL-3	LOC411807
>>JL-3	LOC411809
>>JL-3	LOC411815
>>JL-3	LOC411829
>>JL-3	Acph-1
>>JL-3	LOC411837
>>JL-3	LOC411843
>>JL-3	LOC411858
>>JL-3	LOC411865
>>JL-3	LOC411892
>>JL-3	LOC411902
>>JL-3	LOC411903
>>JL-3	LOC411915
>>JL-3	LOC411969
>>JL-3	LOC411970
>>JL-3	LOC412002
>>JL-3	LOC412017
>>JL-3	LOC412030
>>JL-3	LOC412056
>>JL-3	LOC412084
>>JL-3	LOC412101
>>JL-3	LOC412117
>>JL-3	LOC412143
>>JL-3	LOC412187
>>JL-3	LOC412219
>>JL-3	LOC412234
>>JL-3	LOC412260
>>JL-3	LOC412288
>>JL-3	LOC412289
>>JL-3	LOC412296
>>JL-3	LOC412299
>>JL-3	LOC412326
>>JL-3	LOC412330
>>JL-3	LOC412355
>>JL-3	LOC412360
>>JL-3	LOC412377
>>JL-3	LOC412399
>>JL-3	LOC412406
>>JL-3	LOC412476
>>JL-3	Pgrp-s2
>>JL-3	LOC412616
>>JL-3	LOC412667
>>JL-3	LOC412708
>>JL-3	LOC412731
>>JL-3	LOC412741
>>JL-3	LOC412796
>>JL-3	LOC412799
>>JL-3	LOC412801
>>JL-3	LOC412808
>>JL-3	LOC412813
>>JL-3	LOC412817
>>JL-3	LOC412828
>>JL-3	LOC412838
>>JL-3	LOC412855
>>JL-3	LOC412883
>>JL-3	LOC412897
>>JL-3	LOC412898
>>JL-3	LOC412914
>>JL-3	LOC412926
>>JL-3	LOC412975
>>JL-3	LOC412994
>>JL-3	LOC412997
>>JL-3	LOC413002
>>JL-3	LOC413005
>>JL-3	LOC413054
>>JL-3	LOC413065
>>JL-3	LOC413071
>>JL-3	LOC413073
>>JL-3	LOC413080
>>JL-3	LOC413081
>>JL-3	LOC413089
>>JL-3	LOC413101
>>JL-3	LOC413113
>>JL-3	CPR19
>>JL-3	LOC413117
>>JL-3	LOC413128
>>JL-3	LOC413134
>>JL-3	LOC413153
>>JL-3	LOC413204
>>JL-3	LOC413210
>>JL-3	LOC413244
>>JL-3	LOC413252
>>JL-3	LOC413253
>>JL-3	LOC413261
>>JL-3	LOC413331
>>JL-3	LOC413346
>>JL-3	LOC413356
>>JL-3	LOC413361
>>JL-3	LOC413382
>>JL-3	LOC413407
>>JL-3	LOC413410
>>JL-3	LOC413416
>>JL-3	LOC413428
>>JL-3	LOC413439
>>JL-3	LOC413448
>>JL-3	LOC413468
>>JL-3	LOC413504
>>JL-3	LOC413508
>>JL-3	LOC413517
>>JL-3	LOC413525
>>JL-3	LOC413549
>>JL-3	LOC413556
>>JL-3	CSP4
>>JL-3	LOC413575
>>JL-3	LOC413596
>>JL-3	LOC413631
>>JL-3	LOC413637
>>JL-3	LOC413676
>>JL-3	LOC413691
>>JL-3	LOC413738
>>JL-3	LOC413753
>>JL-3	LOC413759
>>JL-3	LOC413789
>>JL-3	LOC413791
>>JL-3	LOC413812
>>JL-3	LOC413912
>>JL-3	LOC413971
>>JL-3	LOC413977
>>JL-3	LOC414009
>>JL-3	LOC414021
>>JL-3	TpnCIIa
>>JL-3	LOC550645
>>JL-3	LOC550655
>>JL-3	LOC550710
>>JL-3	LOC550791
>>JL-3	LOC550818
>>JL-3	LOC550829
>>JL-3	LOC550834
>>JL-3	LOC550857
>>JL-3	LOC550885
>>JL-3	LOC550899
>>JL-3	argK
>>JL-3	LOC550989
>>JL-3	LOC551031
>>JL-3	LOC551044
>>JL-3	LOC551071
>>JL-3	LOC551094
>>JL-3	LOC551113
>>JL-3	LOC551124
>>JL-3	LOC551130
>>JL-3	LOC551133
>>JL-3	LOC551135
>>JL-3	LOC551140
>>JL-3	LOC551146
>>JL-3	LOC551167
>>JL-3	LOC551203
>>JL-3	FAR1
>>JL-3	LOC551263
>>JL-3	LOC551265
>>JL-3	LOC551276
>>JL-3	LOC551279
>>JL-3	LOC551303
>>JL-3	LOC551323
>>JL-3	LOC551337
>>JL-3	LOC551349
>>JL-3	LOC551363
>>JL-3	LOC551396
>>JL-3	LOC551409
>>JL-3	LOC551422
>>JL-3	LOC551430
>>JL-3	LOC551438
>>JL-3	LOC551448
>>JL-3	LOC551458
>>JL-3	LOC551460
>>JL-3	LOC551474
>>JL-3	LOC551478
>>JL-3	LOC551486
>>JL-3	LOC551497
>>JL-3	LOC551510
>>JL-3	LOC551579
>>JL-3	LOC551604
>>JL-3	LOC551605
>>JL-3	LOC551618
>>JL-3	LOC551647
>>JL-3	LOC551666
>>JL-3	LOC551673
>>JL-3	LOC551680
>>JL-3	LOC551683
>>JL-3	Camkii
>>JL-3	LOC551701
>>JL-3	LOC551737
>>JL-3	LOC551745
>>JL-3	LOC551755
>>JL-3	LOC551762
>>JL-3	LOC551773
>>JL-3	LOC551779
>>JL-3	LOC551781
>>JL-3	LOC551795
>>JL-3	LOC551796
>>JL-3	LOC551801
>>JL-3	LOC551824
>>JL-3	LOC551825
>>JL-3	LOC551826
>>JL-3	LOC551832
>>JL-3	LOC551849
>>JL-3	LOC551864
>>JL-3	LOC551868
>>JL-3	LOC551889
>>JL-3	LOC551898
>>JL-3	LOC551914
>>JL-3	LOC551919
>>JL-3	LOC551966
>>JL-3	LOC551970
>>JL-3	LOC551976
>>JL-3	LOC551983
>>JL-3	LOC551984
>>JL-3	LOC552012
>>JL-3	LOC552016
>>JL-3	LOC552020
>>JL-3	LOC552024
>>JL-3	LOC552026
>>JL-3	LOC552041
>>JL-3	LOC552074
>>JL-3	LOC552075
>>JL-3	LOC552089
>>JL-3	LOC552094
>>JL-3	LOC552117
>>JL-3	LOC552141
>>JL-3	LOC552151
>>JL-3	LOC552155
>>JL-3	LOC552156
>>JL-3	LOC552166
>>JL-3	LOC552168
>>JL-3	LOC552173
>>JL-3	LOC552178
>>JL-3	LOC552185
>>JL-3	LOC552191
>>JL-3	LOC552206
>>JL-3	LOC552209
>>JL-3	LOC552213
>>JL-3	LOC552221
>>JL-3	LOC552244
>>JL-3	Br-c
>>JL-3	LOC552264
>>JL-3	LOC552265
>>JL-3	LOC552274
>>JL-3	LOC552278
>>JL-3	LOC552283
>>JL-3	LOC552299
>>JL-3	LOC552306
>>JL-3	LOC552313
>>JL-3	LOC552319
>>JL-3	LOC552330
>>JL-3	LOC552345
>>JL-3	LOC552354
>>JL-3	LOC552358
>>JL-3	LOC552361
>>JL-3	LOC552374
>>JL-3	LOC552377
>>JL-3	LOC552432
>>JL-3	LOC552442
>>JL-3	LOC552460
>>JL-3	LOC552466
>>JL-3	LOC552467
>>JL-3	LOC552473
>>JL-3	LOC552487
>>JL-3	LOC552513
>>JL-3	LOC552530
>>JL-3	LOC552542
>>JL-3	LOC552549
>>JL-3	LOC552552
>>JL-3	LOC552562
>>JL-3	LOC552577
>>JL-3	LOC552578
>>JL-3	LOC552582
>>JL-3	LOC552612
>>JL-3	LOC552617
>>JL-3	LOC552661
>>JL-3	LOC552694
>>JL-3	LOC552699
>>JL-3	LOC552707
>>JL-3	LOC552709
>>JL-3	LOC552719
>>JL-3	LOC552723
>>JL-3	LOC552729
>>JL-3	LOC552735
>>JL-3	LOC552746
>>JL-3	LOC552753
>>JL-3	LOC552766
>>JL-3	LOC552797
>>JL-3	LOC552801
>>JL-3	LOC552843
>>JL-3	LOC552849
>>JL-3	Qbp-1
>>JL-3	NLG-5
>>JL-3	LOC724178
>>JL-3	LOC724205
>>JL-3	LOC724214
>>JL-3	LOC724225
>>JL-3	LOC724237
>>JL-3	LOC724239
>>JL-3	LOC724259
>>JL-3	LOC724286
>>JL-3	LOC724292
>>JL-3	LOC724293
>>JL-3	LOC724294
>>JL-3	LOC724307
>>JL-3	LOC724321
>>JL-3	LOC724329
>>JL-3	LOC724344
>>JL-3	LOC724366
>>JL-3	LOC724368
>>JL-3	LOC724388
>>JL-3	LOC724418
>>JL-3	LOC724432
>>JL-3	LOC724468
>>JL-3	LOC724474
>>JL-3	LOC724518
>>JL-3	Slc35b1
>>JL-3	LOC724536
>>JL-3	LOC724539
>>JL-3	LOC724545
>>JL-3	LOC724552
>>JL-3	LOC724569
>>JL-3	LOC724595
>>JL-3	LOC724604
>>JL-3	LOC724612
>>JL-3	LOC724642
>>JL-3	LOC724644
>>JL-3	LOC724652
>>JL-3	LOC724658
>>JL-3	LOC724679
>>JL-3	LOC724715
>>JL-3	LOC724735
>>JL-3	LOC724737
>>JL-3	LOC724775
>>JL-3	LOC724780
>>JL-3	LOC724789
>>JL-3	LOC724832
>>JL-3	LOC724835
>>JL-3	LOC724853
>>JL-3	LOC724902
>>JL-3	LOC724914
>>JL-3	LOC724915
>>JL-3	LOC724919
>>JL-3	LOC724931
>>JL-3	LOC724955
>>JL-3	LOC724965
>>JL-3	LOC724991
>>JL-3	LOC724994
>>JL-3	LOC724996
>>JL-3	LOC724998
>>JL-3	LOC725013
>>JL-3	LOC725026
>>JL-3	LOC725085
>>JL-3	LOC725093
>>JL-3	LOC725119
>>JL-3	LOC725125
>>JL-3	dsx
>>JL-3	LOC725131
>>JL-3	LOC725164
>>JL-3	LOC725189
>>JL-3	LOC725218
>>JL-3	LOC725237
>>JL-3	LOC725241
>>JL-3	LOC725254
>>JL-3	LOC725255
>>JL-3	LOC725260
>>JL-3	LOC725263
>>JL-3	LOC725290
>>JL-3	LOC725353
>>JL-3	LOC725365
>>JL-3	LOC725376
>>JL-3	LOC725408
>>JL-3	LOC725415
>>JL-3	LOC725420
>>JL-3	LOC725435
>>JL-3	LOC725453
>>JL-3	LOC725460
>>JL-3	LOC725462
>>JL-3	LOC725485
>>JL-3	LOC725488
>>JL-3	LOC725495
>>JL-3	LOC725502
>>JL-3	LOC725503
>>JL-3	LOC725513
>>JL-3	LOC725523
>>JL-3	LOC725527
>>JL-3	LOC725548
>>JL-3	LOC725551
>>JL-3	LOC725555
>>JL-3	LOC725565
>>JL-3	LOC725584
>>JL-3	LOC725588
>>JL-3	LOC725590
>>JL-3	LOC725591
>>JL-3	LOC725592
>>JL-3	LOC725626
>>JL-3	LOC725654
>>JL-3	LOC725686
>>JL-3	LOC725718
>>JL-3	LOC725821
>>JL-3	LOC725855
>>JL-3	LOC725867
>>JL-3	LOC725886
>>JL-3	LOC725890
>>JL-3	LOC725893
>>JL-3	LOC725915
>>JL-3	LOC725922
>>JL-3	LOC725934
>>JL-3	LOC725950
>>JL-3	LOC725967
>>JL-3	LOC725992
>>JL-3	nAChRa3
>>JL-3	Rep
>>JL-3	LOC726028
>>JL-3	LOC726060
>>JL-3	LOC726068
>>JL-3	LOC726088
>>JL-3	LOC726093
>>JL-3	LOC726101
>>JL-3	LOC726149
>>JL-3	LOC726156
>>JL-3	LOC726165
>>JL-3	LOC726175
>>JL-3	LOC726199
>>JL-3	LOC726219
>>JL-3	LOC726231
>>JL-3	LOC726239
>>JL-3	LOC726254
>>JL-3	WRNexo
>>JL-3	LOC726268
>>JL-3	LOC726272
>>JL-3	LOC726284
>>JL-3	LOC726289
>>JL-3	LOC726307
>>JL-3	LOC726314
>>JL-3	LOC726330
>>JL-3	LOC726335
>>JL-3	LOC726362
>>JL-3	LOC726400
>>JL-3	LOC726409
>>JL-3	LOC726410
>>JL-3	LOC726415
>>JL-3	LOC726423
>>JL-3	LOC726428
>>JL-3	LOC726431
>>JL-3	LOC726437
>>JL-3	LOC726450
>>JL-3	LOC726461
>>JL-3	LOC726470
>>JL-3	LOC726482
>>JL-3	LOC726485
>>JL-3	LOC726514
>>JL-3	LOC726529
>>JL-3	LOC726544
>>JL-3	LOC726587
>>JL-3	LOC726594
>>JL-3	LOC726595
>>JL-3	LOC726657
>>JL-3	LOC726661
>>JL-3	LOC726669
>>JL-3	LOC726670
>>JL-3	LOC726672
>>JL-3	LOC726692
>>JL-3	LOC726709
>>JL-3	LOC726724
>>JL-3	LOC726726
>>JL-3	LOC726743
>>JL-3	LOC726755
>>JL-3	LOC726791
>>JL-3	LOC726810
>>JL-3	LOC726871
>>JL-3	LOC726888
>>JL-3	LOC726895
>>JL-3	LOC726896
>>JL-3	LOC726903
>>JL-3	LOC726905
>>JL-3	LOC726918
>>JL-3	LOC726924
>>JL-3	LOC726929
>>JL-3	LOC726981
>>JL-3	LOC726991
>>JL-3	LOC727004
>>JL-3	LOC727026
>>JL-3	Or130
>>JL-3	LOC727127
>>JL-3	LOC727129
>>JL-3	LOC727135
>>JL-3	LOC727150
>>JL-3	LOC727154
>>JL-3	Apd-2
>>JL-3	LOC727172
>>JL-3	LOC727185
>>JL-3	LOC727230
>>JL-3	LOC727235
>>JL-3	LOC727236
>>JL-3	LOC727238
>>JL-3	LOC727246
>>JL-3	LOC727287
>>JL-3	LOC727308
>>JL-3	LOC727332
>>JL-3	LOC727349
>>JL-3	LOC727399
>>JL-3	LOC727405
>>JL-3	egh
>>JL-3	LOC727455
>>JL-3	LOC727460
>>JL-3	LOC727493
>>JL-3	LOC727619
>>JL-3	LOC727647
>>JL-4	LOC100577019
>>JL-4	LOC100577045
>>JL-4	LOC100577054
>>JL-4	LOC100577332
>>JL-4	LOC100577364
>>JL-4	LOC100577696
>>JL-4	LOC100577819
>>JL-4	LOC100579056
>>JL-4	LOC102653607
>>JL-4	LOC102654503
>>JL-4	LOC102654763
>>JL-4	csd
>>JL-4	LOC408306
>>JL-4	LOC408661
>>JL-4	LOC408863
>>JL-4	LOC409124
>>JL-4	LOC409401
>>JL-4	LOC409642
>>JL-4	Abscam
>>JL-4	LOC409836
>>JL-4	LOC409905
>>JL-4	Syx1A
>>JL-4	E75
>>JL-4	LOC410317
>>JL-4	LOC410441
>>JL-4	LOC410534
>>JL-4	LOC411019
>>JL-4	LOC411113
>>JL-4	LOC411126
>>JL-4	LOC411158
>>JL-4	LOC411253
>>JL-4	LOC411344
>>JL-4	LOC411657
>>JL-4	LOC411879
>>JL-4	LOC412013
>>JL-4	Ripk5
>>JL-4	LOC412838
>>JL-4	LOC413125
>>JL-4	LOC413183
>>JL-4	LOC551446
>>JL-4	LOC551526
>>JL-4	LOC551647
>>JL-4	LOC551772
>>JL-4	LOC552187
>>JL-4	LOC724146
>>JL-4	LOC724150
>>JL-4	LOC724281
>>JL-4	LOC724535
>>JL-4	LOC724853
>>JL-4	LOC725290
>>JL-4	LOC726068
>>JL-4	LOC726231
>>JL-4	Dll
>>JL-4	LOC726829
>>JL-5	LOC100576223
>>JL-5	LOC100576247
>>JL-5	LOC100576288
>>JL-5	LOC100576293
>>JL-5	LOC100576422
>>JL-5	LOC100576640
>>JL-5	LOC100576690
>>JL-5	LOC100576819
>>JL-5	LOC100576924
>>JL-5	LOC100577269
>>JL-5	LOC100577367
>>JL-5	LOC100577409
>>JL-5	LOC100577515
>>JL-5	LOC100577517
>>JL-5	LOC100577640
>>JL-5	LOC100577689
>>JL-5	LOC100577692
>>JL-5	LOC100577712
>>JL-5	LOC100577938
>>JL-5	LOC100578074
>>JL-5	LOC100578161
>>JL-5	LOC100578218
>>JL-5	Ets97D-like
>>JL-5	LOC100578429
>>JL-5	LOC100578464
>>JL-5	LOC100578515
>>JL-5	LOC100578540
>>JL-5	LOC100578543
>>JL-5	LOC100578621
>>JL-5	LOC100578665
>>JL-5	LOC100578696
>>JL-5	LOC100578727
>>JL-5	LOC100578733
>>JL-5	LOC100578736
>>JL-5	LOC100578739
>>JL-5	LOC100578783
>>JL-5	LOC100578818
>>JL-5	LOC100578885
>>JL-5	LOC100578888
>>JL-5	LOC100578927
>>JL-5	LOC100578976
>>JL-5	LOC102653755
>>JL-5	LOC102653843
>>JL-5	LOC102653935
>>JL-5	LOC102653950
>>JL-5	LOC102653967
>>JL-5	LOC102654427
>>JL-5	LOC102654959
>>JL-5	LOC102654987
>>JL-5	LOC102655092
>>JL-5	LOC102655112
>>JL-5	LOC102655411
>>JL-5	LOC102655540
>>JL-5	LOC102656335
>>JL-5	LOC102656403
>>JL-5	LOC102656585
>>JL-5	LOC102656656
>>JL-5	LOC107964061
>>JL-5	LOC107964069
>>JL-5	LOC107964991
>>JL-5	LOC107965037
>>JL-5	LOC107965179
>>JL-5	csd
>>JL-5	Antp
>>JL-5	mrjp1
>>JL-5	AChE-2
>>JL-5	LOC408271
>>JL-5	LOC408301
>>JL-5	LOC408351
>>JL-5	LOC408358
>>JL-5	Ac3
>>JL-5	LOC408417
>>JL-5	LOC408443
>>JL-5	LOC408449
>>JL-5	LOC408471
>>JL-5	LOC408507
>>JL-5	Mblk-1
>>JL-5	LOC408547
>>JL-5	LOC408579
>>JL-5	LOC408594
>>JL-5	LOC408602
>>JL-5	LOC408614
>>JL-5	LOC408681
>>JL-5	LOC408693
>>JL-5	LOC408710
>>JL-5	LOC408715
>>JL-5	LOC408716
>>JL-5	E74
>>JL-5	LOC408762
>>JL-5	LOC408783
>>JL-5	LOC408801
>>JL-5	LOC408867
>>JL-5	LOC408871
>>JL-5	LOC408911
>>JL-5	TyHyd
>>JL-5	LOC408935
>>JL-5	LOC409016
>>JL-5	LOC409022
>>JL-5	msrA
>>JL-5	LOC409138
>>JL-5	LOC409140
>>JL-5	LOC409151
>>JL-5	LOC409301
>>JL-5	LOC409327
>>JL-5	LOC409369
>>JL-5	LOC409386
>>JL-5	LOC409394
>>JL-5	LOC409422
>>JL-5	LOC409459
>>JL-5	LOC409474
>>JL-5	LOC409532
>>JL-5	LOC409556
>>JL-5	LOC409566
>>JL-5	LOC409578
>>JL-5	LOC409608
>>JL-5	LOC409642
>>JL-5	LOC409669
>>JL-5	LOC409674
>>JL-5	LOC409682
>>JL-5	LOC409702
>>JL-5	LOC409778
>>JL-5	LOC409791
>>JL-5	LOC409792
>>JL-5	LOC409804
>>JL-5	LOC409852
>>JL-5	LOC409876
>>JL-5	LOC409882
>>JL-5	LOC409902
>>JL-5	LOC409920
>>JL-5	LOC409933
>>JL-5	LOC409961
>>JL-5	LOC409991
>>JL-5	LOC410005
>>JL-5	LOC410031
>>JL-5	LOC410037
>>JL-5	LOC410044
>>JL-5	LOC410073
>>JL-5	LOC410175
>>JL-5	LOC410239
>>JL-5	LOC410253
>>JL-5	LOC410258
>>JL-5	LOC410317
>>JL-5	LOC410320
>>JL-5	LOC410427
>>JL-5	LOC410477
>>JL-5	LOC410493
>>JL-5	LOC410516
>>JL-5	LOC410545
>>JL-5	LOC410580
>>JL-5	LOC410694
>>JL-5	LOC410705
>>JL-5	LOC410779
>>JL-5	LOC410791
>>JL-5	LOC410802
>>JL-5	LOC410819
>>JL-5	LOC410831
>>JL-5	LOC410852
>>JL-5	LOC410853
>>JL-5	LOC410863
>>JL-5	LOC410874
>>JL-5	LOC410893
>>JL-5	LOC410916
>>JL-5	LOC410923
>>JL-5	LOC410954
>>JL-5	LOC411078
>>JL-5	LOC411100
>>JL-5	LOC411147
>>JL-5	LOC411164
>>JL-5	LOC411196
>>JL-5	LOC411230
>>JL-5	LOC411237
>>JL-5	LOC411315
>>JL-5	LOC411343
>>JL-5	LOC411344
>>JL-5	LOC411347
>>JL-5	LOC411490
>>JL-5	LOC411553
>>JL-5	LOC411570
>>JL-5	LOC411646
>>JL-5	LOC411693
>>JL-5	LOC411694
>>JL-5	LOC411697
>>JL-5	LOC411739
>>JL-5	LOC411769
>>JL-5	LOC411864
>>JL-5	LOC412059
>>JL-5	LOC412143
>>JL-5	LOC412278
>>JL-5	LOC412284
>>JL-5	LOC412430
>>JL-5	LOC412451
>>JL-5	LOC412460
>>JL-5	LOC412531
>>JL-5	LOC412607
>>JL-5	LOC412750
>>JL-5	LOC412788
>>JL-5	LOC412813
>>JL-5	LOC412818
>>JL-5	LOC412883
>>JL-5	LOC412994
>>JL-5	LOC413064
>>JL-5	LOC413076
>>JL-5	LOC413096
>>JL-5	LOC413099
>>JL-5	LOC413103
>>JL-5	LOC413224
>>JL-5	LOC413239
>>JL-5	LOC413280
>>JL-5	LOC413357
>>JL-5	LOC413361
>>JL-5	LOC413368
>>JL-5	LOC413383
>>JL-5	LOC413447
>>JL-5	LOC413448
>>JL-5	LOC413466
>>JL-5	LOC413473
>>JL-5	LOC413545
>>JL-5	LOC413558
>>JL-5	LOC413569
>>JL-5	LOC413637
>>JL-5	LOC413669
>>JL-5	LOC413728
>>JL-5	LOC413736
>>JL-5	LOC413742
>>JL-5	LOC413791
>>JL-5	LOC413834
>>JL-5	LOC413895
>>JL-5	LOC413977
>>JL-5	LOC413987
>>JL-5	LOC414015
>>JL-5	LOC550686
>>JL-5	LOC550691
>>JL-5	LOC550767
>>JL-5	LOC550914
>>JL-5	LOC551102
>>JL-5	LOC551128
>>JL-5	LOC551165
>>JL-5	LOC551281
>>JL-5	LOC551328
>>JL-5	LOC551340
>>JL-5	otd2
>>JL-5	LOC551432
>>JL-5	LOC551454
>>JL-5	LOC551458
>>JL-5	LOC551553
>>JL-5	LOC551610
>>JL-5	LOC551703
>>JL-5	LOC551718
>>JL-5	LOC551754
>>JL-5	LOC551755
>>JL-5	LOC551762
>>JL-5	LOC551790
>>JL-5	LOC551823
>>JL-5	LOC551840
>>JL-5	LOC551919
>>JL-5	LOC551984
>>JL-5	LOC552020
>>JL-5	LOC552040
>>JL-5	LOC552049
>>JL-5	LOC552084
>>JL-5	LOC552092
>>JL-5	LOC552142
>>JL-5	LOC552187
>>JL-5	Br-c
>>JL-5	LOC552265
>>JL-5	LOC552505
>>JL-5	LOC552515
>>JL-5	LOC552545
>>JL-5	LOC552549
>>JL-5	LOC552560
>>JL-5	LOC552568
>>JL-5	LOC552707
>>JL-5	LOC552718
>>JL-5	LOC552764
>>JL-5	LOC552797
>>JL-5	LOC552849
>>JL-5	LOC724148
>>JL-5	LOC724166
>>JL-5	LOC724188
>>JL-5	LOC724205
>>JL-5	LOC724223
>>JL-5	LOC724244
>>JL-5	LOC724252
>>JL-5	LOC724281
>>JL-5	LOC724293
>>JL-5	LOC724368
>>JL-5	LOC724450
>>JL-5	LOC724535
>>JL-5	LOC724545
>>JL-5	CPR17
>>JL-5	LOC724595
>>JL-5	LOC724737
>>JL-5	LOC724769
>>JL-5	LOC724885
>>JL-5	LOC724915
>>JL-5	LOC724955
>>JL-5	fem
>>JL-5	LOC724998
>>JL-5	LOC725031
>>JL-5	LOC725033
>>JL-5	LOC725076
>>JL-5	LOC725093
>>JL-5	LOC725118
>>JL-5	LOC725123
>>JL-5	BBIP1
>>JL-5	LOC725243
>>JL-5	LOC725254
>>JL-5	LOC725510
>>JL-5	LOC725548
>>JL-5	LOC725570
>>JL-5	LOC725614
>>JL-5	LOC725634
>>JL-5	LOC725654
>>JL-5	LOC725684
>>JL-5	LOC725685
>>JL-5	LOC725758
>>JL-5	LOC725760
>>JL-5	LOC725786
>>JL-5	LOC725834
>>JL-5	LOC725848
>>JL-5	LOC725855
>>JL-5	LOC725923
>>JL-5	LOC725924
>>JL-5	LOC725976
>>JL-5	LOC725999
>>JL-5	LOC726030
>>JL-5	LOC726041
>>JL-5	LOC726044
>>JL-5	LOC726129
>>JL-5	LOC726130
>>JL-5	LOC726269
>>JL-5	LOC726325
>>JL-5	LOC726450
>>JL-5	LOC726609
>>JL-5	LOC726637
>>JL-5	LOC726655
>>JL-5	LOC726668
>>JL-5	LOC726770
>>JL-5	LOC726804
>>JL-5	LOC727110
>>JL-5	LOC727185
>>JL-5	LOC727223
>>JL-5	LOC727227
>>JL-5	LOC727234
>>JL-5	LOC727236
>>JL-5	LOC727272
>>JL-5	LOC727308
>>JL-5	LOC727479
>>JL-5	LOC727528
>>JL-5	LOC727647
>>JL-5	LOC727650
>>JL-6	LOC100578562
>>JL-6	LOC100578665
>>JL-6	LOC102654554
>>JL-6	LOC102656656
>>JL-6	LOC107965398
>>JL-6	LOC107966086
>>JL-6	Antp
>>JL-6	AChE-2
>>JL-6	LOC409670
>>JL-6	LOC409767
>>JL-6	LOC409782
>>JL-6	LOC410044
>>JL-6	LOC410803
>>JL-6	LOC411070
>>JL-6	LOC411201
>>JL-6	LOC411277
>>JL-6	NLG-4
>>JL-6	LOC411330
>>JL-6	LOC411981
>>JL-6	LOC413289
>>JL-6	LOC551398
>>JL-6	LOC551898
>>JL-6	LOC552243
>>JL-6	LOC552397
>>JL-6	LOC724595
>>JL-6	LOC724767
>>JL-6	LOC725076
>>JL-6	LOC726474
>>JL-6	LOC726620
>>JL-6	LOC726980
>>JL-6	LOC727223

## Sheet: target gene expression
honey bee target genes	Q1	Q2	Q3	Q4	Q5	Q6	Q7	Q8	Q9	Q10	Q11	Q12	Q13	Q14	Q15	Q16	Q17	Q18	Q19	Q20	Q21	Q22	Q23	Q24	Q25	Q26	Q27	Q28	Q29	Q30	Q31	Q32	Q33	Q34	Q35	Q36
LOC100576129	9.3	10.5	10.3	10.7	10.7	9.9	9	9.1	13.9	5.7	8.3	11	10.6	13.2	16.3	12.3	16.9	22.1	18	8.7	11.8	13.7	9.4	12.5	10.9	10.8	35.2	11.4	11.4	11.2	7.2	11.6	10	8.6	14.7	9.8
LOC100576223	267.6	262.2	271.6	262.5	356	271.8	265.3	238.2	260.3	280.9	312.7	259.4	293.9	255.7	282.4	278.3	275.9	274.8	298.9	267.3	264	274.2	255.3	238	245.3	248.6	570.3	270.9	278.8	261	288.2	314.1	299.2	353.4	315.3	288.2
LOC100576247	172.9	299.3	182.6	141.5	124.2	182.8	150.6	162.9	164.9	84.7	87.9	153.9	189.6	165.5	252.4	185	270.9	275.4	230.2	123.8	133.6	191.8	142.1	142.5	113.2	111.3	448.3	141.8	150.9	157.9	102.7	128.5	151.9	96.5	194.8	122.5
LOC100576288	21.4	18.4	16.9	18.1	18.7	22.6	18.2	20.1	21.6	14.6	14.9	22.8	25.5	29.4	29.3	23.5	28.4	24.6	26.4	21.4	22.5	23.2	22	24.8	23	24.7	59.5	22.2	23.2	26	24.7	22.5	23.8	25.9	27	22.8
LOC100576355	19.1	19.7	21.9	17.5	23.3	16.5	17.6	13.7	22.1	17	15.7	19	21.5	20.1	19	21.6	21.9	13.9	21.1	11.3	16.3	20.5	14.2	18.1	14.9	15.5	48.8	19.8	18.6	18.6	12.3	17	17.2	14.5	21	14.4
LOC100576369	79.7	93.3	77.2	70.1	69.4	78.1	82.8	78.6	75.7	58.3	61.6	75.5	93.9	104.7	127.9	123	115.7	105.8	103.9	99.9	105.1	122.9	108.1	107.3	108.3	107.2	177.3	119.1	111.2	102.3	83.8	100.4	102	88.2	109.8	96
LOC100576422	18.5	13.4	13.7	18.8	19.2	17.4	17.4	14.5	15.8	22.8	22.7	17	15.1	17.6	14.1	15.6	13.8	14.8	13	18.1	15.3	14	15.7	16.1	18	17.3	6.9	14.7	16.5	15.1	15	13.5	16.1	13.6	16.7	12.6
LOC100576461	17.8	17.1	20	18.7	14	17.1	25.5	20.5	20.4	15.2	10.5	22.3	25.5	26.3	24.4	19.1	28.3	27.7	25	23.8	24.6	25.4	23.3	24.1	20.2	21.6	42.2	23.6	24.8	24.2	26.4	27.6	23.7	21.8	20.7	24.1
LOC100576555	74.5	75.3	112.3	70.8	61.5	55.4	50	18.6	15.4	13.9	14.7	19.3	11.1	3.3	7.3	4.1	5.9	4.3	1.6	1.1	2.2	0.8	0.6	1.5	0.5	0.5	3.2	0.7	0.4	0.9	0.6	0.2	1.1	0.7	0.8	2.3
LOC100576586	100.9	100.8	105.2	97.5	91	102.1	108.9	99.7	96.9	93.1	85.1	95.7	92.5	94.8	105.2	95.3	107.5	103.6	101.9	102.6	101.7	104.2	100	94.8	94.7	98.2	134.7	101.6	100.7	96.2	103.4	104.9	92.7	94.3	87.5	93.7
LOC100576606	13.5	15.1	14.2	16.9	10.6	13.7	15.1	15.2	14.1	15.8	13.3	18	15	15.8	14.4	15	15.5	14.5	15.4	19	14.8	15.8	19.1	17.8	19.1	18.1	7.7	19	15.3	17.8	18.1	18	15	18.8	17.4	18.7
LOC100576640	710.6	666.7	805.8	737.5	384.9	582.9	1104.2	858.1	866	333.5	369.2	902.5	1192.2	887.2	1218.4	1121.6	1263.1	1179.7	1118	965.2	931.7	1131	881.5	961.4	911.5	891.3	1511.3	954.8	911.5	704.2	815.5	818	710.7	374	752.5	700
LOC100576666	13.9	11.9	11.5	13.9	13.1	14.2	11.4	10.6	9.9	15.2	11.1	11.7	9	10.7	8.9	8.9	11.3	8	10.4	8.6	9.2	7.6	6.7	12.4	10.6	9.2	10.3	12.2	11.6	11.1	11.4	11.7	10.6	11.9	9.9	13.4
LOC100576671	35.4	42.1	35.7	28.6	27.7	31.3	30.4	25.9	31.3	12.7	17.9	28.8	36.6	28.7	33.9	29.4	37.8	37.5	33.9	20.8	23	29.5	23.1	23.2	20.2	18.4	71.9	23	23.1	20.6	16.8	23.8	21.8	12.8	26.9	23
LOC100576795	166.3	147.6	161.8	175.6	195.1	161.5	158.8	145.8	151.9	199.6	197.9	150	135.4	137.6	156.2	143.4	139.1	141.8	127.6	129.3	145.7	142.5	141.4	129.5	144.5	151.7	85.6	137.7	132.1	126.4	129.4	133.6	114.5	124	108.5	105.7
LOC100576805	126.6	123.4	166.4	121.7	139.1	140.2	115	135.2	95.3	92.5	100.5	106.2	96.9	58.4	131	82.9	79.2	124.7	117	63.6	77	87.6	65.7	97.4	71.8	65.2	194.4	76.8	70.8	94.3	61.9	87.1	54.6	75.9	98.2	87.6
LOC100576814	18.5	17.5	18.7	16.4	16.8	15.7	18.2	20.7	20.4	9.4	9.3	16.7	18.8	17.9	26.5	19.2	21.1	20.9	22.2	15.5	15.5	23.2	16.7	15.8	16.3	15.4	61.1	13.9	14.9	14.8	14	16.7	17.7	12.6	21.6	17.4
LOC100576819	16.5	17.6	16.1	14.1	10.8	14.4	17.4	15.7	15.7	17.9	12	16.9	18	14	14	15.8	17.2	15.6	14.3	15.7	16.7	12.3	19.6	20.1	20.4	18.2	3.5	20.3	16.8	17.6	20.3	16.2	17.1	20.4	13.2	18.3
LOC100576820	9.4	9.8	9.3	9.8	7.3	12.7	12.3	18.2	11.9	12.3	13.1	16.7	9.5	12.8	11.4	8.8	5.1	11.4	7.6	11.4	5.9	6.3	8.8	13.4	13.5	9.4	7.9	11.6	8.8	13.3	10.2	10.9	11.9	12.6	10.9	10.4
LOC100576851	530.5	500.7	481.5	483	475.8	478.3	445.6	472.9	490.1	491.7	456.2	491	463.1	456.1	465.5	448.2	475	453.6	420.6	453.5	420.8	422.5	395.6	437.1	442.5	429.6	462.9	414.1	403.2	413.8	417.5	392.3	387.6	415.9	387	412.9
LOC100576855	26.8	29.3	32.4	32.3	32	37.8	32.5	22.7	24.9	38.5	27.8	22.5	19.6	17.6	19.5	14.1	21.9	21.5	15.5	21.2	15	17.3	15.2	19	15.1	14.8	8.3	13.4	16.7	14.2	18.9	15.5	12.3	14.8	15.6	14.4
LOC100576878	478.4	534.1	521.7	489.3	493.7	535.2	516.4	504.2	504.5	434.1	390.9	477.1	528.3	529.6	602.2	566.4	523.8	584.1	525.3	509.2	545.9	579.4	498.1	482.3	479.4	489.3	1274.2	590.8	511	553	500.9	603.6	585.2	655.8	602.3	495.5
LOC100576896	57.5	57.9	59.4	45.2	56.5	53	54.5	52.5	58.2	52.5	53.2	49.6	68.1	56.8	68.6	60.5	64	69.8	66.4	50.8	60.2	62.5	55.9	52.4	47.6	51.4	100	50.8	58.9	55.9	48.4	57.3	51.9	42.6	61.2	50.6
LOC100576974	22.1	22.1	20	23.2	25.1	19.7	22.1	21.2	28	23.2	30.9	23.7	21.6	26.3	27.7	22.1	21.8	22.3	26.1	19.9	20.7	24.4	21.5	22.8	26.3	27.7	11	24.5	23.3	20.7	25.4	21.4	25.3	27.2	29.5	20.7
LOC100577002	29.4	99.1	25.1	25.2	22.9	51.2	27.5	35.4	38.1	29.3	26.2	25.3	33.2	27.2	33.3	27.1	30.7	28.4	32.9	25.8	26	33.1	25.5	26.4	31.9	24	49.6	21.6	26.8	29.5	24.6	24.1	28	28.1	33.8	27.4
LOC100577019	29.8	31	33.9	28.3	24.1	37.5	34.7	40	31.2	20.5	19.8	32.2	48.7	47.4	39.5	39.7	51.6	48.2	49.1	35	46	42.3	29	38.5	28.3	34.8	77.3	32.7	30.9	33.4	31.8	37.7	35.5	24.7	38.2	33
LOC100577026	29.1	18.9	19.4	24.4	26.3	24.4	32.7	49.2	53.5	48.7	50.1	51.4	67.2	116.6	111.6	129.5	102.7	94.3	103.3	115.9	145.5	179.5	151.8	125.4	152.2	163.6	487.2	179.9	182.7	153.2	143.6	145.7	199.2	158.1	196.7	137.5
LOC100577045	67.8	80.6	68.9	35.2	54.7	67.2	88.1	72	58.8	33.1	46	75.3	75.3	57.8	76.1	70.7	91.5	112.8	113.2	57.9	59.5	63.7	67.4	66.3	34.3	41	142.9	56.4	70.6	62	42	59.1	67	48.5	52.3	69.3
LOC100577081	13.7	12.3	15.4	12.4	13.2	12.8	11	14.4	13.3	17.7	14.9	12.1	14.6	11.1	10.7	14.2	11.6	11.1	13	13.6	12.3	12.2	11.4	12.9	14.9	12.1	7.8	11.8	11.7	12.9	12.6	11.8	12.1	13.3	13.7	12.8
LOC100577146	46	40.5	34.5	46.3	37.5	32	51.7	33.1	39.7	50.3	56.9	42.3	42.3	31.7	43.9	35.5	38.2	49.1	27.9	35.4	21.5	31.4	27.6	30.7	30.1	38.6	35.3	22	28.2	23.7	22.6	39.6	19.8	14.6	15.8	24.8
LOC100577149	206.1	161.9	221	213.3	257.7	204.8	239.1	204	241	268.3	228.8	240.2	251	244.5	239.9	252.5	275.1	241.6	230.5	238.2	243.5	241.4	232.4	208.7	206.5	242.8	230.1	205.7	223.9	188.7	226.9	213.8	191.9	175.8	191.4	199.2
LOC100577174	53.4	60.5	60.5	54.2	58.9	51.7	70.2	75	77	60.9	70.7	83.5	77	87.1	109.9	98.2	99.1	114.1	87.2	77.2	70	99.7	77.4	88.9	82.1	79.2	211.1	99	96.2	97	66.2	84.3	79.7	87.9	91.5	74.5
LOC100577178	57.8	74.7	92.3	133.4	64.7	194.6	150	178.4	157.1	116.4	228.3	80.2	48.9	57.8	57.9	16.5	34.5	62.5	35.9	19.1	22.6	38.9	20	17.5	34.7	27.1	46.4	18.9	22.7	14.5	19.6	25.7	46.2	15.6	11.9	15.2
LOC100577209	64.2	53.1	69.4	73.1	82.5	60.5	70.7	61.6	56.2	105.2	82.9	65.9	57	62.6	60.5	61.6	64.4	56.3	54.9	62	64.8	54.2	66.3	55	63.9	68.2	25.9	60	60.9	60.9	63.4	61.7	55.9	64.4	59	56.9
LOC100577254	48.9	45.1	36.9	33.5	46	40.9	34.4	30.9	32.5	45.4	43	52.2	25	44	32.6	42.2	35.8	33.4	32.3	27.7	25.4	28.5	32.3	31.6	43.4	54.4	43.5	32.5	49.1	19.2	48.3	24.4	30.8	31.5	37.1	30.4
LOC100577269	16.1	15.9	16.4	22.2	27.1	17.3	19	18.3	16.3	27	32.9	16.1	13.6	12.3	11.6	14.4	11.9	14.1	12.9	17.5	15.7	15.5	17.8	17.3	17.9	17.2	3.1	14.9	16.1	14.1	15.1	13.3	15.1	12.5	15.8	16.4
LOC100577280	142.3	158.6	148.2	129.2	123	142.8	167.3	165.3	148.3	128.4	150.5	149.3	182.3	196.8	199.1	185	219.4	217	192.6	179.8	189.3	195.4	179.9	203.5	163.7	172.1	287.2	181.2	190	177.3	175.3	182.2	176.4	158.1	170.9	193.4
LOC100577325	88.6	82.6	88	88.4	62.4	89.5	90.1	93.3	83.8	64.1	58.3	85.9	85.9	92.4	95.1	81.2	91.2	88.8	89.5	98.2	89.7	90.3	95.3	86.4	92.2	95.3	89.3	94.7	94.4	90.7	99.1	90.9	82.4	94.2	91.5	85.6
LOC100577332	87.3	97.8	89.1	68.4	104.8	85.7	47.4	37.8	43.3	29.9	37.2	49	40.9	19.3	31.1	26.6	48.5	33.6	32	19.8	11.8	22.7	11.7	12.4	12.5	10.3	19.9	11.2	13.5	9.4	11.5	12.6	8.9	6.2	16.5	10.9
LOC100577335	20	20	20.4	18	24.9	17.5	12.8	12.3	13.9	16.3	18.3	21.6	14.2	14.8	12.1	13.1	13.8	11	8.1	9.7	7.9	10.6	12.2	12.4	11.7	12.9	6	7.5	11.7	10.1	9.9	9.9	10.9	15.1	9.3	8.6
LOC100577364	99.2	108.9	112.4	87.7	64.8	91.5	101.5	106.6	96.4	49.7	44	101.9	122.3	118.2	141.6	129.9	142.4	146.4	141.3	108.2	115	131.5	107.7	112.8	91.8	94.6	281.4	110.3	117.4	109	95.7	108.8	113.9	89.3	121	98.8
LOC100577367	210	179.9	184.5	205	231.8	203.7	188	198.4	188.8	276.6	264.5	187.6	175.7	185.7	166	173.7	181.1	157	153.5	175	158.3	156.8	157.7	165.3	178	186.6	68	171.5	161.4	169.8	173.4	158.7	157.6	185.9	159.7	171
LOC100577393	143.9	180.2	168.9	136.1	105.9	154	183.1	177.2	162.6	90.4	77.7	158.9	221.7	203.9	240.7	194.8	234.7	262.6	258.3	174.3	169.8	241.3	195.7	208.9	171.6	173.6	553.3	200.4	199	169.2	153.9	199.5	177.6	140.3	205.9	166.8
LOC100577397	7.9	14.6	7.5	9.1	4.9	8.3	11.2	12	10.2	3.9	3.5	9.2	13.6	10.3	12.5	9.7	12.3	18	17.5	8.6	10.5	12.6	7.6	13.3	9	7.5	35.7	9.3	10.4	8.8	7.4	9.6	10.8	9.3	12.8	11
LOC100577409	36.1	38.3	38.7	36.6	44.8	41.2	35.6	42	32.7	28.2	37.6	28.3	41.5	31.6	41.2	35.1	33.3	42.7	37.2	29.8	34	37.5	28.3	24.8	22.6	24	97.1	27.7	31.7	35.1	20.1	31.9	28	21.9	38.1	24.6
LOC100577517	38.4	13.8	24.9	14.3	19	26.7	25.7	12.4	14.5	38.9	25.7	11.9	34.3	16.4	36.9	30.5	36.7	16.2	33.1	19.7	15.5	15	13.5	13.5	25.3	26.5	22	14.2	31.4	28.9	12.3	27.1	13.7	20.4	14.8	14.6
LOC100577522	2.9	4.6	2.5	6.1	5.6	1.8	7.9	25.1	10.9	4.5	5.4	15	11.8	14	18.4	9.4	13.9	23.7	25.2	11.7	10.6	14.5	13.9	36.9	28.3	13.3	51.2	30.7	16.9	34.4	10.4	9.8	13.2	15.8	17.4	19.1
LOC100577543	29.8	29.5	29.8	21	18.7	21.4	28.1	23.1	22.3	10.8	15.4	20.1	25.4	15.9	24.6	19.9	19.2	32.6	23.9	13.1	11.5	14.3	6.2	8.2	8.1	7	16.2	6.3	9.5	4.8	6.8	9.1	4.9	5.2	5.7	6.3
LOC100577569	48.1	49.8	52.9	29.7	25.3	47.9	63.8	47.7	43.1	19.6	18.1	59.2	57.1	40	54.1	51.9	64.9	72.7	67.7	37.2	43.8	46.8	40.8	46.2	27.3	33.1	92.8	41.9	51.9	45.8	35.8	46.4	54.2	36.4	43.8	49.5
LOC100577578	167	158.7	162.4	150.1	169.6	143.4	144	138.7	149.8	165.6	160.3	146.5	146.1	135	159.3	147.9	149.5	155.7	161.6	135.7	150	150.7	124.5	134.8	127.5	127.9	286.7	135.7	138.9	131.7	135.9	147.8	138.7	119.3	150.6	144.6
LOC100577640	11.1	7.1	11.3	13	9	10.4	17.6	12.2	10.1	7.9	8.9	12.1	14.2	15.2	9.1	10.6	16.8	16.1	13.6	15.3	14.6	10.7	16.3	15.9	15.1	16.8	3.2	11.9	11.5	15.3	16.6	16.1	15	11	15.8	13
LOC100577670	14.7	15.5	13.1	19.6	12.1	13.9	22	14.3	17.7	11.1	23.9	16.8	23.5	21.8	21.3	28.3	23.1	29.9	26.9	24.3	22	29.2	27.8	29.3	22.6	29.3	52.1	22.3	26.8	19.5	16.9	24	20.8	15.2	23.1	15.1
LOC100577692	45.7	43.1	53.3	44.7	44.7	41.4	50.6	42.8	51.2	29.3	36.1	42.5	58	47.1	67.3	48.2	81.5	91	66.2	35.3	38.4	57.6	47.8	44.3	28	34.6	106.2	36.9	36.9	27.6	29.7	29	31.4	17.6	37.5	23.6
LOC100577697	81.6	116.1	93.2	61	59.6	82.2	93.4	89.4	83.2	36.7	44	91.1	117.4	92.2	133.3	88.8	130.7	167.9	122.5	68	80.3	98.6	79.5	104.8	66.1	65.1	233.4	77.5	80.5	78.3	49.7	71.2	69	50.7	91.9	66.2
LOC100577759	19.9	16.2	18.4	26.1	40.2	16.2	27.1	19.1	20.2	39	34.8	20.9	26.4	24.7	25.1	21.6	28.7	21.1	27.2	17.5	26.1	23	17.5	19.9	14.2	19.7	34.6	22	21.5	17.2	18.4	24.4	21.4	13.4	23.7	18.3
LOC100577769	14.9	13.9	19.6	16.1	12	14.9	18.3	23.6	23	10.9	12.3	16.8	23.4	25.5	24.8	25.4	25.4	28.9	23.9	18.6	19.6	25	17.2	18.5	15.8	14.7	31.8	14.2	14.8	13.3	17	13.7	12.7	9.6	18.7	17.2
LOC100577771	17.6	16.3	16	19.2	20.5	15.5	17.6	15.3	20.1	16.7	19.9	20.3	19.6	17.5	17.1	14.9	19.9	19.2	20.6	15.3	21	17.4	15.5	18.5	16.6	16.1	21.7	18.5	17.2	18.9	20.4	16.4	20.1	17.2	20.4	20.1
LOC100577819	170.7	275	238.6	209.8	234.2	168.6	161.3	96	167.9	105.9	135.9	184.6	57.3	60.6	139.2	30.9	53.1	76.3	63.4	37.6	14.6	50	25.1	46.5	107.3	71.9	66.1	32.3	28.9	36.4	35.5	23.4	20.1	23.3	22.1	21.1
LOC100577876	17.6	18.8	16.3	20.1	22	16	19.8	18.4	20.3	29.1	25.5	18.8	16.5	15.8	15.6	19.5	14.4	15.8	16.7	22.1	15.3	17.4	19.6	16.1	21.1	19.9	5.3	18.9	18.2	17.8	19.9	17.4	18.8	23.2	20.9	21.5
LOC100577909	20.1	17.7	17.1	21.1	28.1	15.5	14.9	17.9	17.9	25	30.2	17.1	17.7	17.5	11	15.9	15.6	13.4	14.1	14.5	12.3	15.1	13.3	10.2	14.6	17.4	10.2	11.8	12.4	12.2	14.2	13.6	12.1	13.2	14.5	13
LOC100577932	19.8	20.9	25.9	24.8	28.2	27.7	32.1	21.5	35.1	23.2	30.9	38.3	25.2	36.3	34.8	33.5	27.9	24.1	30.6	20.7	35.7	30.8	39.9	37.9	31.1	31.3	33.6	38.8	25.7	36.5	22.5	31.2	25	27.5	44.3	27.5
LOC100578006	100.1	86.9	84.8	90.3	93.1	94.7	67.3	70.4	81.5	65.6	75.9	91.4	70.6	75.3	80.6	80.5	60.6	66.1	64.2	65.8	70	63	82.1	64.6	69.9	58	59	63.9	58.6	84.8	57	61.1	72.2	116.5	75.2	68.4
LOC100578041	344.1	485.9	307.1	315.7	368.5	337.6	289	303.2	342.9	226.4	356.8	354.1	354.9	286	471.8	371.8	387.5	407.1	367.7	286.3	279.9	392.1	242.4	315.8	345.4	277.4	909.7	292.5	295.6	245.6	243.5	223.9	276.5	232.5	296.9	239.3
LOC100578066	43.1	41	35.6	35.2	32.7	43	46.9	41.4	39.6	31.7	35.3	35.4	45.9	28.9	42.1	28.1	32.8	34.9	40.3	23.5	26.6	22.4	15.8	17.2	19	19.9	38.7	15	20.1	15.9	22.6	21.4	14.9	14.5	16.8	18.8
LOC100578068	43.2	57.7	34	44.7	71.8	44.5	54.3	97.2	43.4	96.7	110.9	61.3	87.9	80.9	79.4	85.3	102.9	117.5	72.3	62.5	61	85.3	47.4	57.2	52.8	47.5	135.9	48.1	44	52.4	59.8	44.3	52.7	34.5	58.3	47.9
LOC100578121	34.5	37.8	34.2	38.1	36	43.3	41.2	42.5	39	37.8	42.7	34.9	41.3	31.3	37.8	37.2	48.2	36.1	41.4	38.1	46.3	26.2	43	38.2	27.9	28.5	45.4	45.6	32.7	36.6	29	32.8	35.4	48.7	44.4	41.9
LOC100578159	118.2	116.8	118.6	111.3	102.3	112.1	122.9	120.8	116.4	114.1	121.6	129.5	115.5	113.3	122.5	122.4	115.9	120.5	109	115.2	128.5	128.1	118.3	127.6	118.3	116.3	170.4	119.1	119	119.8	121	133.4	121.8	113.8	119.4	139.6
LOC100578161	36.5	40.3	37.7	32.1	34.3	38.7	39	38	34.9	40	31.4	37.3	43.3	43.3	36.3	40.7	46	34.5	39.2	38	37.5	43	32.9	38.2	37.2	38.8	35	39.3	38.1	37.7	37.3	43.1	38	37.8	36.5	37.3
LOC100578218	22.8	19.9	21	26.4	28.4	25.4	28.2	25.4	24.3	49.2	34.7	27.7	22.4	27.5	17.1	28.2	29.6	20.4	25.6	50.7	25.8	24.6	29	26.5	28.9	31.7	4.4	30.8	29.8	25.7	30.4	25.5	29.3	30.9	31	29.4
LOC100578252	19.2	21.5	22	22	26.1	26.3	20.9	23.9	24.1	31.8	30.3	21.9	18.9	23.8	24.1	23	18.3	21.1	21.6	24.6	23.3	24.1	21	24.7	26.4	28.3	18.8	27	22.9	27.9	27.4	24.9	25.6	30.4	24.3	26.1
LOC100578262	76.5	72	75.2	68.6	67	73.6	77.8	70.6	79.9	64.7	52.8	82.5	76.7	75.7	84	81.1	86.7	83.5	74.5	89.3	90.7	83.1	76.3	89	73.2	81.5	74.7	75.1	85.2	79.3	77.7	90.2	84	84.7	83.4	89.4
LOC100578368	10.4	8.2	10	8.5	13.9	11.5	10.8	11.5	11.5	11.8	9.9	11	10.2	7.3	12.9	9.2	10.7	12.9	7.9	7.5	10	9.8	8.1	8.3	8.9	9.4	21.5	8.6	9.3	8.7	11.4	10.9	6.8	7.8	8.5	9.5
LOC100578389	63.4	65.7	52.3	43.5	37.6	51.4	41	50.1	53.1	30.4	29.8	45.4	50.3	54.1	53	45.4	68.8	48.3	51.7	50.9	45.8	63.6	46.2	43.5	42.9	50.1	91.7	40.3	56.5	47.2	52.7	46.1	48.4	25.9	34.7	37.2
LOC100578412	320.9	286.7	330.2	263.5	243.8	286.6	345.9	316	374.4	233.4	292.4	344.1	401.1	491.3	578.9	520.2	481	542.1	511.7	410.3	391.9	432.1	380.9	519.1	456.6	474	716.3	432.1	433.9	290.7	356.5	388.5	313.9	266.8	340	335.1
LOC100578423	129.3	147.8	125.9	107.7	132.1	111.7	138.1	130.2	133.1	127.1	141.5	128.3	180.2	166.9	208.5	155.6	198.4	216	184.4	130.8	165.9	167.8	132.8	135.3	107.3	123.1	471.5	140.7	150.8	144.8	97.6	123	137.8	115.4	159.5	115.7
LOC100578439	119.8	107.3	114.3	87.3	86.4	103.3	92.9	97.1	91.9	41.7	49.4	86.2	118.6	89.8	96.7	104.4	117	124.9	119.8	66.9	69	91.7	56.7	70.1	50.5	48.1	183.5	51.7	66.6	57.9	42.7	51.4	65.1	39.5	69	54.6
LOC100578464	6.6	10.5	12.1	6.6	13.3	14.3	17.3	4.7	12.6	9.8	14.8	11.8	9.6	15.5	10	12.9	9.6	7.7	13.8	14.2	12	7	17.6	7.6	7.4	17.2	4.4	13.9	14.6	13	16.2	8.9	13.5	14.3	8.6	13.2
LOC100578515	18.6	21.5	18.5	20.3	14.7	21.5	26.3	33.1	25.2	17.9	15.6	23.4	32.6	33.4	28.3	25.5	29.5	32.3	40.6	19.2	28.8	23.3	25.2	22	24.7	21.7	70.2	22	20.3	24.2	19.3	23.2	27.7	27.1	30.2	24.1
LOC100578529	63	61.9	61.3	62.9	80.7	60.1	67	55.4	56.3	67.5	67.5	56.5	54.3	62.3	53.5	51.4	59.2	53.2	54	50.7	57.1	59.2	50.6	56.9	50.4	51.4	62.1	51.3	58.3	52.8	54.9	62.7	53.8	40.4	56.4	54.7
LOC100578540	561.3	527.5	545.9	544.9	658.3	492.2	417.1	492.5	532.6	520.7	808.4	509.4	449.5	542.1	705.8	647.2	510.2	535.1	569.3	463.4	638.9	657.3	542.9	478.3	588.8	541.7	1293.9	469.2	521.7	489.4	490.2	448.4	514.5	523.2	568.6	393.6
LOC100578606	30.4	27.8	32.6	36.1	28.8	26.1	32.9	30.3	26.5	32.9	25.6	37.3	31	38.1	37.3	43.2	35.9	37	34.5	31	31	37.4	35.3	36.6	37.3	36.3	70.7	34.2	35.4	25.2	29.4	31.6	29.5	30.6	35.1	31.3
LOC100578621	234.9	247.3	240.8	208.4	152.4	210.8	252.8	257.5	237	120	124.6	255.4	301.5	269.4	345.7	314	383.8	359.8	381.2	233.4	246	341	227.1	221.8	179.9	214.7	972.2	270.4	272.3	222.7	209.5	235	255.5	191.3	294.4	212.5
LOC100578665	10.8	9.6	10.8	13.3	15.4	11.5	13.3	13.3	13.7	11.4	12.8	13.1	16.6	14.6	19.8	14.9	16.6	22.8	13.7	11.2	12.4	13.8	10.7	12.8	10.8	10.2	24.7	13.2	13.9	11.7	7.9	10.3	9.6	9	13.7	11.7
LOC100578696	6.4	9.6	5.9	6.7	2.4	10.4	7	11.6	6	4.3	3.5	8.6	8.8	15.1	9.7	10.5	8.8	9.1	11.9	8.5	9.5	9.2	10.5	14	10.4	8.5	11.6	10	9.4	11.2	9.7	16.5	19	10.3	12.6	21
LOC100578727	32.1	87	41.5	21.3	19.1	58.1	23.8	19.5	22	8.5	5.7	24.3	13.5	13.3	19.6	14.8	16.6	13.6	10.8	5.4	6.7	8.3	4.5	16.2	8.1	7.5	13.1	8.8	8	10.7	4.2	4.4	4	6.3	4.6	3.3
LOC100578736	10.3	9.9	9	8.6	10.5	10.5	11.2	8.4	11.1	9	8.1	9.2	11.4	9.1	9.6	9.8	9.6	10.5	13.3	13.5	10.4	9.7	9.1	12.4	10.3	12.3	8.5	10.8	12.1	11	10.3	10.8	12.8	11.6	11.9	11.3
LOC100578754	36.4	34.5	38.8	29.1	15.7	33.2	44.4	43.6	36	14.8	9.6	39.9	57.3	50.5	50.4	50.5	59.5	64.6	49	52.3	54.8	51.3	52.2	55.2	46.4	47.7	75.3	55.3	53.6	46.9	49.8	50.3	55.9	45.4	51.5	50.8
LOC100578818	66.7	97.6	63.2	48.7	51.8	74.9	65.8	80.4	67.6	41.1	59.2	80.8	80.7	86.8	117.7	102.3	120.4	160.3	112.7	65.3	84.4	101.9	75.8	102.1	71.1	75	358.1	111.3	101.2	117.2	57.5	73.2	107.7	86.1	113.8	94.5
LOC100578865	205.2	281	220.2	166.3	180.5	211.2	200	199.7	208.4	136.8	166.6	196.9	246.4	215	326.7	229.8	286.4	305.4	279.1	173.6	155.3	214	171.6	159.2	143.1	135.4	382	133	136.3	123.8	92.9	116.7	108.6	88	137.9	96.9
LOC100578885	78.2	93	80.5	71	38	78.6	142.7	122.4	113.8	48.9	56.4	111.1	159.2	182.1	208.3	188.8	171.3	210.8	176.5	167.9	163.8	192.1	169.2	181.9	145.4	159.5	294.4	189	176.4	159.3	140.6	167.8	151	152.7	136.3	145.4
LOC100578888	18.8	19.3	20.7	15.7	8.1	18.1	21.8	21.2	20.5	10.7	10.2	21.4	20.6	24.7	22.3	22.1	25.4	24	21.4	23	20.9	20.3	19.9	21.2	19.7	21	31.5	21.2	22.8	19.2	22.8	24.3	20.1	15.1	20	19.5
LOC100578925	1600.1	1623	1449.7	1306.7	1697.4	1511.2	1624.2	1764.5	1562.1	1344.1	1897.5	1636.8	2085.3	1991.7	2622.7	2443.1	2880.4	3072	2633.2	1616.6	1820.2	2277	1744.3	2012.6	1571.1	1471.8	4583.8	1963.5	2020.2	1878.1	1042.1	1530.5	1881.4	1180.6	2283.2	1430.5
LOC100578927	79.2	80.6	78.5	75.5	62.1	71.2	76.5	75	78.8	63.4	57.2	76.5	80.8	70.8	94.8	79.7	82.6	85.7	71.8	74.8	76.2	82.7	68.8	81.9	76.2	77.5	159.6	78	75.6	76.2	74.9	71.6	75.7	89.6	81.2	74
LOC100578937	24.8	23	23.5	23.9	25.1	26.5	30.5	26.1	29.6	33.4	33.3	29.7	30.2	33.6	25.2	30.5	28.1	27	33.8	33.4	33.7	25.8	31	33.7	34.4	35.1	13.1	35.1	34.4	32.8	40.7	32.9	32.3	34	34.9	39.6
LOC100578939	244.1	322.4	221.3	240.9	307	268.5	198.2	202.8	194.2	349.2	298.5	229.4	139.8	131.4	177	167.5	143.1	175.9	138.7	129.8	129.1	149.2	140.1	160.4	147.1	128.2	148	136.4	135.9	145.5	113.5	104.7	124.5	136.4	127.7	119
LOC100578976	228.3	241	236.6	199.2	182	191	220.8	217.6	249.5	150.6	145.5	213	291.2	286	328.8	291.1	320.7	319	292.7	243.9	252.5	313.6	267.4	235	215.9	222.5	589.3	255.5	238.7	194.3	219.4	246.3	236.5	182.1	299.5	196.2
LOC100579056	24.2	37.7	31.7	28.6	40.6	32.7	37.2	49.4	44.1	38.9	49.9	45.8	41.1	57.6	86.8	47	52.2	53.6	48.1	44.1	48.3	57.7	44.1	48.4	59.9	48	102.4	59.1	55.1	59.5	46.3	43.5	50.4	43.4	70.6	49.7
LOC100820634	69.6	62.8	66.9	75.1	79.3	67.3	67.4	76.4	66.1	66.9	70	63.3	75.3	56.9	57.7	64.5	67.8	73.4	63.1	56.3	68.1	66	63.1	67.8	63.4	59.6	79.1	59.9	62.3	55.2	65.2	63.7	61.4	54.7	66.2	65.4
LOC102653702	15.8	17.4	15.8	19.9	19.5	17.4	20.1	18.4	16.5	20.7	26.7	18.6	17.1	18.9	16.6	16.4	17.3	15.4	17.4	18.9	17	17.6	17.9	19.4	20	20.5	8.7	19.6	20.5	18.1	20.5	19.4	19.1	16.9	18.2	17.9
LOC102653935	186.2	180.7	200.5	200.9	305.1	238.1	99.5	195.7	174.1	350.7	139.7	122.2	154.3	172.6	238	228.9	284.4	167.8	105.3	212.9	283.6	227.9	207.1	219.3	131.9	205.1	122.2	166.5	203.8	286.7	198.4	94.6	208.2	142.7	195.9	356
LOC102653940	137.9	130.7	136.4	123.5	111.4	120.2	126.7	127.5	120.3	89.3	89.9	107.4	125.3	123.4	143.2	113.3	136	138.3	133.8	109.6	108.5	121.1	103.3	90.8	92.7	96.4	200.6	94.9	101.6	85.1	102.9	102.3	104.1	65.8	108.4	83.3
LOC102653950	25.5	21	31.2	29.2	33.4	25.4	32.1	30.4	27.4	37.9	40.7	29.5	37.7	30.4	24.6	29.5	28	25.5	31.7	31.9	30.8	29.2	34.3	30	30.3	37.3	7.9	37.1	36	31.4	38.4	41.9	37.9	41.1	29.4	32.6
LOC102654427	84.4	81.2	85	71.8	59.1	86.7	86.2	66.6	69.2	52.3	45.5	69.9	69.6	73	71.2	77.8	79.2	79.8	66.5	51.6	69.4	55.3	52.1	59	40.1	40	90.4	41.5	42.6	48	39.9	45.8	44.5	33.5	49	41.3
LOC102654448	7.7	10.3	7.6	6.1	6	9.3	10.4	12.1	10.7	4.5	5.4	11.6	10.4	7.8	17.3	10.8	23.7	32.4	23.9	8.4	8.3	12.7	11.4	13	6.9	7.5	45.6	11.7	11.2	12	5.3	9.9	12.2	7.4	19.4	10.7
LOC102654520	167.4	149.5	158.5	349.6	166.7	164.2	487.8	185.8	236.4	604.1	300.1	550.5	94.4	66.3	332.7	85.3	165.3	164.4	20.5	19	64	9.1	18.7	40.5	22.5	3.9	5	20.3	5.6	32	13.6	11.6	14.1	31.9	8.5	11
LOC102654533	12.7	17.6	12.5	12.6	18.1	10.2	12.4	11.8	14	11.5	15	12.7	13.4	14.4	20.8	11.7	18.7	14.7	13.4	9.3	12.8	14.4	10.4	12.1	8.9	10	25.8	9.8	11	9	7.1	9.4	8.8	8.3	11.4	9.5
LOC102654745	14.2	14.7	13.1	14.2	11.6	14.5	34.8	28	31.1	16.8	18.7	26.1	52.1	45.1	67.4	49.9	64.6	64.5	56.4	34.2	39.3	55.2	35.5	32.1	23.1	33.3	87.9	31.4	45.3	37.8	26	32.3	30.1	26.1	39	22
LOC102654763	92.3	68.6	55.9	32	20	41.7	40.9	48.2	62	9.2	15.6	53.5	83.4	68.2	85.6	82.9	53.7	80.3	77.7	78.5	77.8	82	76.4	73	85	78	258.3	76.3	60.1	77.4	79.6	78.2	80.6	117.6	71.9	75.4
LOC102654899	56.8	50.6	89.6	55.3	42.1	55.4	52.3	73.5	65.5	41	37.2	63.4	108.7	188.7	328.6	211.4	99.4	193.8	87.7	132.4	217.8	350.3	212.2	211.6	115.9	127.2	490.9	189.2	205.8	211.8	119.7	142	256.8	152.2	267	158.6
LOC102654987	294.8	291.8	300.2	290.4	269.3	292.9	296.2	305.3	288.9	300.2	286.6	302	275.2	289.5	308.7	277.7	277.6	269.9	268.5	286.1	276.6	292.7	311	293.8	332.3	298	244.5	291	284.4	290.3	293.3	283.2	274	290.2	272.5	278.2
LOC102655072	15.8	20.2	15.9	14.7	16.8	18.9	15	17.7	19.7	15.8	20.9	15.3	15.2	18	16.5	16.6	14.6	18.8	17.1	16.3	17.2	20.2	15.5	18.1	19.8	14.5	20.6	17.9	15.8	21.4	16.5	18.3	22.4	19.3	23.7	22.7
LOC102655112	12.3	11.4	13.1	11.8	15.2	14.9	14.5	14.6	12.5	21.4	21.7	16.2	15	12	13.8	12.5	12	11.6	14	15.7	12.4	12.1	16.1	13.9	13.5	15.4	8.4	14.2	14.3	14.5	16.8	16.2	12.7	17.9	15.8	16.3
LOC102655228	6.8	11.3	4.4	5.7	5.4	6.6	14.6	14.5	21.6	5.4	11.4	25.9	17.5	59.1	39.2	24.6	40.6	44.4	19.5	33	12.5	45.3	36.2	32.6	48.9	39	101.6	25.9	32.9	15.7	20.2	10.2	29.6	15	20.5	19
LOC102655329	1619.6	1715.5	1613	1360.7	1227.9	1427	1562.2	1621.6	1677.6	867.8	1115.8	1667.8	1712.1	1729.2	2013	1880.1	1843.2	1969.9	2107.4	1577.6	1793.8	1983.1	1635.9	1680.8	1637.3	1531.1	4007	1639.8	1697.6	1592.1	1523.9	1756.2	1747.1	1474.9	1986.6	1481.1
LOC102655332	88.9	174.4	112.9	55.4	46.8	161.2	63.9	67.2	62.9	30.7	26.9	80.6	57.2	51.1	170.7	61.4	73.8	88.8	57.4	38.7	55.9	71.9	42.3	52.9	47.6	40.9	142.3	36.1	36.7	72.7	35.3	43.2	46.6	46.2	57.6	35.1
LOC102655411	14.8	14.9	17.1	16.7	13	16	16.1	17.1	16.1	15.6	13.3	17.7	19	16.3	18.5	18.3	15.7	13.6	16.9	17	16.4	18.5	20.4	16	16.2	16.2	12.5	15.4	15.3	16.4	17.2	16.2	16	13.4	14.7	14.2
LOC102655479	20.4	20.7	18.7	18.3	22.5	16.2	20.1	19.3	20.3	13.7	15.9	22.4	16.4	21.4	25.3	21.8	20.5	28	19.9	17	21.5	25.3	13.1	17.8	17.1	15.3	52.2	19.4	19.6	16.9	15.3	17.5	18.3	13.5	21.7	18.6
LOC102655540	38	37.8	38.1	40.4	27.2	39.7	41.3	37.2	38.5	23.8	24.5	40.7	36.8	35.6	44	42	37.1	40.3	35.1	41.6	40.5	35.2	39.6	43.7	39.3	36.2	37.9	38.6	39.9	36.9	39.2	33.3	37.1	35.5	38.8	33.5
LOC102655648	193.4	160.4	193.4	189	186.3	192.9	150.6	152.8	172.3	184.3	136.7	160.4	149	149.2	120.7	142.4	148.3	138.7	120.5	147.1	137.6	117.6	134.9	134.9	109.4	125.4	42.2	123.7	122.2	143.8	121.7	120.5	136.1	137.8	130.5	157.6
LOC102655661	49.1	57	56.2	44.2	45.1	47.4	51.7	54.3	46	25.4	45.8	54.2	58	64.7	68.4	57	71.4	84.7	74.8	42.8	48.4	56.6	49.7	50.8	34.3	41	131.8	41.8	52.1	48.9	34.6	49.1	44.8	32.6	48.7	44.7
LOC102655904	90.5	77.6	83.7	86.2	101.2	84.6	83	76.8	84.8	81.4	107.1	69.6	86	85	86.1	91.9	90.2	81.3	105.8	88.1	91.9	92.9	88.9	68.8	75.4	84.3	143.5	79.8	86.9	80.3	91.5	93.1	88.9	79.3	111.1	74.7
LOC102655950	43.6	41.3	38	35.4	43.1	38.6	39.5	34.3	37.5	31.9	43.8	37.9	46.9	46.9	54.2	51	56.7	55.6	49.9	33.2	37.3	39	35.3	34.8	26.9	28	77.1	29.7	33.3	26.3	27.8	28.9	30.6	20.3	44.1	27.1
LOC102656070	9.7	10.1	7.7	12.8	7.6	9.6	11.4	12.9	12.5	10.4	5.3	9	18.2	15	10.7	10	14.5	20.8	21.3	11.6	16	15.1	9.2	14.3	15.6	10.2	36.4	11.3	14.1	11.3	8.8	13	13.3	10.1	14.2	15.4
LOC102656074	291	259.8	258.7	285	417	255	211.4	224.8	265	419.3	466.5	257.1	229.5	214.3	209.1	220.7	228.9	218.1	241.2	220.1	223.9	222.3	212.5	228.4	229.4	214.3	221.8	226	225.5	225.5	246.5	223.6	258.1	266.9	282.6	259.6
LOC102656134	63.1	68.5	64.1	63.6	56.5	63	63.7	65.1	63	49.5	49.4	58.9	73.6	70.5	73.2	68.7	68.5	63.5	59.7	67.1	71	71.1	68.2	56.5	56.4	63.8	64	64	66.3	64.9	67	69.7	62.3	53.6	52.9	61.1
LOC102656183	72.1	63.9	70.3	64.6	88.4	61.6	55.3	60.3	70.3	91.5	85.8	65.8	67.4	63.7	78.7	64.4	68.5	69.5	64.9	56.1	71.3	73.2	61.8	56.4	63.8	59.6	88.9	56.2	55.1	57.4	56.6	48.8	62.8	57.6	79.2	55.5
LOC102656248	16.7	20	31.1	17.4	7.1	23.9	28.4	20.8	33	2.7	2.9	31.5	34.8	27.6	66.5	29	60	66.6	36.8	24.2	25.5	30.8	38	42.1	26.1	28.5	134.9	26.6	26	33	22.7	31.5	32.1	14.5	45.9	27.2
LOC102656311	18.2	20.1	20.5	21.7	23.2	21.5	21.5	23.7	17.9	34.7	23.4	21.3	17.5	16.4	18.2	18.8	18.6	16	18.8	22	15.5	15.6	22.5	21.6	21.6	21.1	7.5	24.4	21.7	17.4	23.5	19.1	23.7	19.5	19.3	25.1
LOC102656585	15.6	16.7	15.2	16.4	19.1	13.5	18.1	22.2	18.9	14.9	13.6	15.6	21.5	17.6	19.8	15.7	18.8	26.1	27.4	13.6	18.2	19.3	12.5	18.2	18.1	14.5	56.3	14.4	16.4	16	12.6	18	21.2	13.8	22.4	15.2
LOC102656618	24.3	30.4	26.6	25.3	19.6	25.2	27.1	19.6	23.1	12.5	11.3	22.6	25.4	19.1	21.6	25.7	25.9	33.7	32.4	16.9	18	20	19.5	17.9	16.8	15.2	59.4	12.2	14.4	17.4	14.2	17.7	16.7	12.4	22	17.5
LOC102656934	92.7	96.3	83.7	85.3	81	83.9	73.8	95.6	83.6	77.2	91	93	74.9	70.2	97.6	82	69.7	69.7	71.4	81.2	76.3	80.9	72.7	83.7	91.8	77.3	64.8	79.3	77.8	94.5	86.2	80.9	90.9	107.2	87.7	102.9
LOC107963982	140.7	162.1	129	108.5	98.3	127.7	119.8	133.8	152.4	83.6	89.7	148.7	180.4	204.7	227.2	180.8	197.1	175.9	192.5	139.7	163.6	172.8	137.1	172.2	142.8	158.1	430	152.7	150.9	162.3	137.9	147.8	140.7	149.3	161.3	130.8
LOC107963983	49.1	45.2	46.7	47.4	76.4	51.1	43.3	42.5	46.1	95.9	85.5	46.2	36.3	40.2	31.9	44	34.8	34.8	36	44.7	39.9	39.1	49.8	38.8	44.2	43.7	10.1	40.3	37.5	42.6	38.6	39.5	43	42.1	40.5	41.8
LOC107964039	47.6	49.4	35.9	36.1	55.6	33.8	41.3	36.3	45	40.7	56.2	39.9	44.6	42.5	48	42.6	47.4	54.9	50.7	36.2	38.3	39.3	32.2	33	26.7	32.8	84.7	26.7	29	23.7	20.5	27.9	25.5	14.6	25.1	18.2
LOC107964061	62.4	66.8	70.4	52.3	51.3	55	65.3	58.7	53.8	24.4	51.9	56.8	83.2	71.9	96.1	74.9	94.6	87.7	86.5	68.4	71.4	83.9	66.5	66.2	58.7	62	160.9	64.4	65.7	61.4	50.6	65.7	65.8	52.5	75.6	50.2
LOC107964189	94.6	132.6	127.4	101.8	61.9	87.7	137.3	116.8	107.9	55.3	71.3	110.9	146.3	144.7	173.1	153	173.5	228.4	160.7	128.5	114	148.2	120.4	130.5	108.2	103.5	206.3	100.8	115.6	105.9	79.4	89	71.2	52	83.5	72.3
LOC107964293	15.3	11.8	12.7	19.4	29	14.8	24.8	26.3	17.4	26.6	26.1	20.4	24.7	26.8	30.8	27.4	26.5	44.4	20.9	23.6	28.1	39	21.5	30.3	19.7	20.7	54.7	26.4	29.4	33.3	14.6	21.6	34.3	19.6	32.5	27.7
LOC107964586	557.8	1257.5	340.9	526.7	331.6	672	769.7	615.1	1102.4	394.1	757.6	997.5	1189.5	1334.6	1917.7	2371.9	1177.7	1058.7	1390.9	1302.7	976.7	1761.8	1693.5	2227.7	2954.3	1664.8	996.6	2156.7	1658.3	1884.6	956.2	1379.1	1285	1500.5	1138.2	1339.7
LOC107964880	36	37.4	36.3	31.5	53	33.3	32.2	34.6	39.2	33.2	48.8	37	39.6	51.3	64.5	35.1	53.7	65.2	58.9	28.4	38.1	47.2	31	44.1	31.6	32.8	86.1	38.3	39.9	38.7	22.9	28.6	41.7	29.4	45	37.1
LOC107964936	56.6	72.8	61.9	45.2	33.4	58.1	73.1	69	61.9	33.3	28.8	72.8	65.5	60.1	70.5	72.1	81.3	92.6	77.8	52.6	63.7	76.8	53.3	61.8	51.9	49	174.8	65.8	61.6	73.9	43.8	61.9	75.4	52.5	81.6	68.6
LOC107964971	21.9	25.3	23.5	19.7	21.1	23.2	27.2	26.6	20.5	16.1	17	24.5	24.8	22.8	26	21.9	27.5	23.9	28.1	21	21.4	23.3	19.9	20	18.9	21.4	24.7	22.8	24.4	18	20.9	21.3	20.7	16.2	17.5	16.6
LOC107965037	20.5	21.7	24.3	24.2	24.8	19.3	24.9	25.7	23.4	22.9	22.6	25	31	31.4	36.1	33.2	39.3	33.7	32.7	31.1	36	33.8	27.9	36.3	30.2	27.9	76.4	37.8	31.4	33.5	33.1	39.3	34.8	38.7	46.8	38.3
LOC107965072	964	821.8	842.9	951.2	1441	833.4	490.8	577.2	853.7	663.1	1006.5	638.2	342.1	293.6	524.5	312.7	325.9	440.5	235.4	206	214.5	235.1	205.2	230.4	293.6	164.4	173.9	199.5	168.5	406.3	152	119.4	104.9	130.3	159.4	129.9
LOC107965250	25.2	21.5	23.6	21	28.1	25.8	29.9	26.1	26.3	27.3	30	31.1	26	27.3	26.6	23.9	30.6	31.1	34	29.4	30.6	28.5	26.7	28.2	24.8	28.3	44.2	26.9	27.7	28.4	28.5	29.4	29	29.5	29.1	30.2
LOC107965795	59.1	48	64.7	54.5	67.6	56.5	52.1	37.8	46.3	58	58.1	44.7	49	47.4	40.5	40.1	40.5	30.9	36.8	50	31.7	36.5	38	37.7	37.5	44.1	14.9	33.4	32.5	32.8	38.1	38.9	25.2	43	28.1	40.2
LOC107965841	27.9	28.5	34.6	32.7	49.9	28.5	23.4	19.2	21.2	37.6	36.4	21.8	19.4	15.2	17.4	18.1	14.4	14.3	17	17.7	12.8	13.7	15.2	13.7	16.5	16.4	3.7	13.2	13.3	12	14.4	13.2	9.3	12.7	11.2	12.5
LOC107966086	20	23.5	20.1	13	7.2	16.8	26.9	26.3	22.7	5.9	6.3	24.1	51.4	48.7	74.1	54.6	73.4	82.6	66.8	39.3	51.4	64.3	45.7	42.8	25.8	32.2	209.8	52.3	51.5	43.6	28.5	39.5	47.3	27.4	53.5	33.7
LOC406097	282.3	314.5	292.2	279	212.4	282.7	267	285.4	268	202	195.1	294.5	290.8	273.1	258.3	290.5	252.8	264.1	262.5	294.6	274.9	269.6	288.9	304.1	287	274.6	202	304.1	267.8	318.2	289.1	296.7	276.6	336.9	259.7	283.3
LOC406108	1085	1216.3	1007.3	1009.6	925.9	959.9	716.8	740.9	833.5	756.4	817.9	885.8	700.4	677.7	887.2	716.2	651.1	663.8	628.4	640.9	617.7	692.9	676.3	699.7	875.6	718.8	455.4	688.5	614.3	683.2	601.6	600.9	571.3	621.2	612.1	500.4
LOC406143	16.8	60.7	18.4	73.2	72	22.9	41.1	18.6	16.9	76.1	69.3	7.4	10.4	1.9	174.4	1.5	1.1	9.3	22.9	5.2	21.3	3.2	4.4	12	7.4	3	19	3.5	1.8	2.2	11.6	2.9	7	26.3	8.6	6.3
LOC406144	179	412	154.8	221.5	53.9	292.1	201.7	142.4	280.1	452.7	310.5	185	32.7	37.7	92	94.5	70.8	72	42.4	27	32	30.1	20.5	43.6	50.9	23.4	78.8	20.2	19.8	25.7	26.4	14.2	51.1	22.1	32.2	24.3
LOC408267	59.5	55.3	56.6	50.7	51	58.3	55.8	60	59.8	53.4	43.4	61.6	68.1	68.8	66.8	68.8	65.7	73.9	76.5	60.3	57.7	70.5	56.7	58.8	52.8	49.5	141.5	54.6	60.9	59.9	50.4	66.8	60.4	45.6	65.7	58.5
LOC408270	111.2	117.3	108	100.1	104.7	115.2	92.7	129.9	125.7	112	175	134	117.4	175.8	208	185.1	159	186.5	132.6	162	203.4	200.5	175.3	210.6	195.4	171.9	160.3	198.8	167.8	251.5	151.8	137.3	236.4	273.7	219.2	183.2
LOC408271	32	45.4	30.2	26.6	26.1	33.6	29	34.9	35.6	17.5	26.2	35.7	41.7	36.7	61.4	39	41.7	52	45.1	34.7	34.4	38.7	31.6	39.8	35.2	32.9	109.8	37.4	34.3	38	29	33.1	36.4	32.6	49.7	35.2
LOC408301	25.9	22.4	23.2	23.4	22.2	24.8	21.3	25	25.6	20.4	20.2	25.1	20.7	23.3	26	21.9	25.1	23.2	23.1	25.3	23.7	25.5	22.9	22.2	26.5	24.2	35.2	26.8	24.9	23.9	30.5	28.4	26.3	29.4	28.5	25.2
LOC408303	324.4	334.4	302.1	310.2	258.4	333.8	301.7	359.2	347.1	268.7	296.8	335.6	341.5	351.4	393.1	382.1	330.2	348.9	333.8	386.8	374.2	373.1	387.2	379.4	433.9	419.6	376.8	404.2	405.6	396.7	385.7	348.8	393.3	481.5	365	344.2
LOC408311	261.9	358.8	275.3	225.1	271.8	273.4	252.3	258.8	259.3	183.4	257	280.4	306	268.8	341.1	324.7	380.3	410.8	365.2	220.6	235.4	332.7	245.8	279.2	226.1	204.7	717.4	268.2	274.2	265.2	173.8	223.5	255.7	192.4	325.7	225
LOC408315	202.5	192.7	233.4	193.2	134.5	208.9	199.9	160.1	201.6	127.3	124.1	182.4	200.8	178.1	187.7	187.8	192.7	223	179.8	153.9	166.6	199.2	171.7	171	174.1	147.7	296.7	177.6	140.6	156.5	138.3	157.4	143	153.2	186.2	177.7
LOC408331	169.4	158.8	170.2	142.6	118.1	131.1	215.1	191.7	194.6	87.3	97.5	209.2	296.2	289.9	302.5	261.3	343.4	340.3	342	235.7	268.9	321	255.1	248.9	181.4	234.7	836.9	250.5	308.6	224.3	216.7	256	282.2	183.4	293	225
LOC408333	127.3	150	142.6	104.2	53.9	125.8	139	142.9	131.9	56.6	37.5	141.5	171.3	182.7	206.3	175.7	187	200.4	173.6	153.7	164.7	183	166.9	173.9	136.8	145.9	409.1	158.7	173.7	157.3	151.3	172	171.1	166.8	168	159
LOC408336	49.3	42.3	44.3	42.2	39.3	47.2	50.4	56.2	40.7	48.7	36.1	49.8	42.6	45.7	49.4	44	43.9	42.5	42.6	50	43.4	46.7	52.7	51.4	61.2	58	18.3	52.9	49.6	50.5	60.8	53.4	53.9	61.7	53.6	53.5
LOC408342	80.7	85.8	101.4	54.8	34.1	76.1	102.3	99.9	82.9	34	24.4	76.6	122.8	116	139.3	118.5	142.6	156.2	137.4	102.5	118.4	111.2	110.1	103.9	76.8	90.2	281.7	95.5	108	103	86.6	106.9	91	82.6	105.7	90.8
LOC408343	8.7	9.4	8	6.6	13.2	5.1	9.6	7.4	11	8.4	12.7	9.1	11.3	14	9.3	8.8	15	12.3	13.7	8.1	9.7	10.4	8.7	10.7	10.6	7.9	28.9	6.9	11.9	7	5.9	8.7	12.4	7.3	11	6.8
LOC408347	102	101.3	108.6	90.1	64.4	95.3	108.7	106.5	95.1	76.2	62.5	95.4	110	114.5	105.8	102.9	99.8	93	105.6	119.8	107.1	105.1	114.3	108.9	103.8	108.1	72	109.5	118.8	107.2	123.3	113.9	101.2	107.9	104.8	113.2
LOC408351	70.7	79.1	68.9	60.7	53	63.7	66.5	68.2	58.2	42.5	50.2	56.4	75.3	74.3	80.5	75.2	83.1	85.1	84.2	54.2	63.8	72.6	53.5	59.3	43.8	43.3	168.9	51.7	58.6	54.7	44.5	60.2	61.1	43.6	71.2	47.5
LOC408358	180.9	181.8	191.4	143.6	105.9	176.5	241.1	219.2	218.3	87.9	99.5	164.6	310.8	294.4	386.2	331	440.8	399.2	369.6	203.1	199.5	258.6	229.7	222	107.7	119.1	522.8	130.3	176.4	131.1	93.7	136.5	126.7	79.5	141.4	97.4
LOC408361	66.9	59.1	62.7	52	59.4	67.5	66.8	69.4	62.3	49.1	46.5	68.7	93.3	74.1	67.6	55.7	55	69.4	64.7	68.3	74.1	71.2	53	49.6	64.6	56.1	160.8	57.8	59.9	63.9	53.2	65.7	64.3	53.6	79.3	71
LOC408370	20.2	17.9	20.2	20.3	23.6	20.5	16.3	19.5	17.3	26.7	26.4	20	14.3	14.7	16.7	16.6	16.4	13.3	17.8	15.7	15.2	15.1	16.9	17.2	17.9	16.1	13.7	15.8	18.3	15.4	17.4	15.8	19.1	18.9	17.4	18.1
LOC408373	86.2	90.9	90.8	78	45.2	78.9	88.4	85.4	82	44.9	34.1	94.2	93.7	96.5	103.6	98	100.5	104.4	92	88.3	87.2	97	94.5	98.4	81.3	84.1	135.4	96.9	89.9	91.2	83.5	102.2	94.5	83.3	89.5	98.6
LOC408389	23	21.3	23.8	21.7	21.3	25.2	24.4	21.1	25.2	17.4	17.6	25.1	23.5	28.2	31.2	25.9	30.9	33.9	33.7	20.3	28.9	29.3	22.4	28	22.4	21.1	94.5	22.2	24.3	20.5	19.7	21.4	26.9	21	28	26.4
LOC408399	332.3	339.9	305.3	248.6	191.1	279.8	311.4	345.3	333	142.5	152	312.1	418.6	409.7	476.2	447	456.6	518.6	460.9	359.2	399.6	493.5	396.4	371	332.1	352.5	1198.4	375.7	439.5	397.5	343.6	415.4	395.2	316.8	444.2	351
LOC408407	33.7	32.6	32.6	34.8	46.9	32.4	31.2	29.9	29.6	42.1	46.3	32.5	27.3	20.6	26.8	25.6	26.4	29.3	26.8	28	27.3	24.8	25.3	26.7	28.6	27.2	16.6	24.9	21.5	20.1	24	18.2	24.5	18.9	24.9	22.6
LOC408409	142.7	126.8	160.5	137.8	148.7	143.6	193.2	158.4	158.1	131.8	146	161.7	178.7	173.3	170.7	176.3	194.1	178.9	181.7	176.6	188.8	180.6	177.5	172.4	137.9	165.4	251.3	168	185.7	158	179.3	170.6	166.5	134.6	174	144.5
LOC408417	31.7	31.4	29.6	29.7	28	27.8	28.8	24.6	27.4	34.3	29.6	26.4	25.7	31.9	25.7	32.6	28.9	26.6	28.8	27.5	28.9	30.3	31	23.9	30.1	29.9	32.5	29.8	29.6	32.5	30.7	30	33.9	31.7	32.6	30.5
LOC408421	3292.9	3074	3351.1	2677.1	2538.1	3195.5	2668	2768.1	2655.7	2014.2	1785.8	2613.2	2749.7	3050.2	4208.4	4052.8	3960.2	3947.6	3530.2	2981.4	3863.2	4013	2715.8	3538.8	2690.4	2666	7802.2	3449.4	3353.1	3261.9	2259.5	2572	3308.3	2305.7	3079.4	2475.4
LOC408423	77.6	93.4	85.6	96.8	134.8	88.4	119.3	107.9	91.7	113.9	118.8	107.9	116.2	111.6	128.5	121	135.9	163.6	143.1	89	105	150.3	95.7	118.6	79.9	90.7	287.8	108.1	120.6	115.5	72.1	91.4	135.4	83.6	139.3	107.8
LOC408430	18.9	17.6	17.8	16.3	24.7	18.7	20	17.7	17.9	20.7	22.7	15.4	19.9	15.6	18.2	17.8	20.8	23.4	20.2	10.8	17.1	13.6	10.8	13.4	10.8	9.5	24.7	8.8	10.9	11	7.7	10.2	10.1	6.5	12.1	11.1
LOC408443	12.9	16.7	19.1	9	16	13.8	20	8.9	11.2	12.7	14.5	10.1	19	16.8	15.5	22.4	27.6	20.9	23.4	10.7	16.9	15.9	10.5	10.5	6.1	10.6	30.3	14.8	13.2	13.3	12.9	8.9	13.2	8.4	14.3	12.8
LOC408449	164.1	144	171.3	164.9	198.8	153.2	129.4	134.7	130.5	130.1	148.1	129.8	130.8	139.9	156.5	119	154.1	160.4	134.7	104.7	117.9	120.1	92.5	104.2	86.4	86.5	237.7	98.9	88	93.5	78.7	89.5	96.7	74.9	110.3	87.1
LOC408473	3.8	4.6	4.4	5.3	6.3	6.7	11.2	10.4	7.4	8.7	12.8	7.1	13.8	12.2	11.3	20.7	12.2	21.9	18.5	10.2	15.5	17.4	14.9	10.4	5.2	7.1	29	9.9	13	10.5	5.4	9.1	7.9	6.1	9.8	5.9
LOC408478	407.1	329.4	317.7	376.2	381.7	304.1	401.8	433.7	427.5	475.8	414.2	390.5	451.8	540.3	477.3	661.6	493.2	544.4	617	520.5	731.9	672.3	596.2	522.9	462.8	564.2	1291.4	751.5	769.5	537.5	595.3	708.2	851.2	568.2	764.5	533.5
LOC408481	532.7	582.5	512.9	457	401.6	475.9	501.2	501.3	580.9	350.5	383.9	515.9	622.1	596.9	760.7	706.5	697.5	711.6	694.9	572.9	623	676.3	565.9	584.2	574.9	563.2	1444.3	611.8	551.3	477	454.9	514.4	530.5	428.7	558.6	421.9
LOC408489	125.4	206.9	118.9	106.5	108.7	130.6	132.8	130.6	155.4	95.6	132.1	137	155.2	150.9	245.6	149.6	181.5	206	183.3	106.4	84.4	143	97.1	122.5	114.9	109.9	315.8	110.4	95.5	118.8	63.3	69.3	82.7	82	109.7	76.5
LOC408507	47.4	60.3	58.1	46.1	43	51	50.3	49.2	44.3	45.9	38.1	45.1	49.5	49.3	53.5	46.3	52	54.5	54.5	51.8	47	56.7	49	50.3	47	48.7	81.3	50.2	47.2	50.6	47.9	54.3	51.2	48.1	50.9	48.8
LOC408511	30.3	26.4	29	28.3	30.7	28.9	26	30.7	26.8	38.6	36.1	32.5	29.8	31.6	27.2	27.6	29.6	26.9	26.4	28.6	27.6	31.8	32.4	31.3	31.6	32.8	13.3	32.8	30.9	34.4	33.6	30.6	34.1	39.5	32.8	38.3
LOC408519	238.4	224.4	261.3	199.9	132.8	223.6	277.5	242.4	231.6	111.9	114.8	231.2	284.8	293	323.8	330	330.8	336.9	319.1	300.1	322.5	306.8	266.4	284.4	221.9	252.7	609.6	272.6	296.5	251.9	248.3	264.5	284.3	239.9	266.4	252.2
LOC408521	2891.5	2902	2705.9	2643	3574.3	2497.2	2851.1	2917.7	2815.9	2699.2	3621.5	3014.9	3052.6	2877.4	3537.7	2754	4121	4539	3288.2	2155.2	2040.9	3024.6	2334.6	2457.3	1683.4	1966	5634.7	2212.7	2527.2	2119.8	1482	1636.3	2003.9	1171.7	2553.3	1852.6
LOC408528	32.3	25.9	31.5	28.2	35.7	24.9	27.3	32.7	29.9	32.6	30.2	28	32.4	28.5	31.6	32.9	31.9	28.1	39.6	23.8	31.6	29.5	24.3	23.7	26	23.9	59.6	23.6	25.9	24.2	22.7	20.3	26.2	22.8	30.3	23.4
LOC408543	73.4	70	73	56.2	68.5	59.8	77.8	76.5	73	39.9	61.6	72.5	100.3	94.1	96.5	79.8	109.9	112.7	104.6	79.2	81.5	82.8	75	85.6	65.3	67.7	190.3	72.6	79	71.4	64.1	81.9	79.9	54.1	85.6	75.5
LOC408562	181.7	196.9	179.5	157.9	219.9	169.9	183.9	171.8	162.8	163.8	191.4	179.3	250.8	217.4	317.3	241.4	344.5	335.7	276.5	181	182.3	261.6	198.5	217.1	156.7	172.1	542.7	217.4	219.1	192.1	150.8	172.5	198.3	126.8	251	191.4
LOC408572	350.6	406.8	359.9	333	303	359.3	247.6	336.7	391.2	246	325.9	333.4	276.9	279	371.3	278.2	235.7	302.7	252	242.1	237.2	262.9	244.7	242.6	340.4	264.4	359.2	254.9	188.2	269.8	199.8	215.4	213.3	297.5	255	197.1
LOC408577	146.1	147.8	161.4	125.2	113.5	137.9	143.5	144.1	135.7	79.2	115.5	125.3	163	140.8	136.9	123.6	151.4	156.7	160.5	128.9	120.8	127.2	120.1	106.5	98.9	108.3	275.8	109.8	120.1	109.6	116.7	122.8	94.6	89.1	111.2	111.5
LOC408579	11.6	13.7	11	10.4	8.4	10.1	12.5	11.6	9.8	8	5.2	12.7	12.9	12.4	10.1	15	17.9	13.9	15.6	7.9	14	10.2	9.9	13.5	8.3	6.9	34.8	7.9	9.3	9.1	7.4	12.3	16.3	8.6	12.1	11.7
LOC408583	1172.1	1231.3	1113.3	1104.9	1292.5	1067.7	1017.5	913.6	1114.1	959.5	1085.9	988.5	952.2	866.9	1009.8	864	922	980	944.7	729.6	842.4	796.4	759	792.7	708.3	681.8	1398.6	726	706.1	715.4	697.8	695.7	685.6	657.2	838.8	677.3
LOC408591	77.6	81.4	70.8	77.5	68	72.9	71.9	74	82.7	78.6	64.3	73.6	74.8	79.3	81.2	76.8	72.3	68.9	69.5	73.3	81.9	74.3	72	83.7	81.3	75.9	76.8	79.5	78	75.4	73.9	78.9	75.5	81.1	72.7	79.4
LOC408594	294.2	282.6	302.6	240.5	169.9	259.7	321.5	313.4	302.4	144.6	131.2	308.1	366.9	354.8	384.3	345.4	388	390.4	376.8	313.6	341.4	371.5	314	349.6	291.3	303.9	724.7	317.6	327.7	324.4	310.8	377.1	317.5	280.4	324.4	321.2
LOC408596	39.4	41	37.5	34.9	41.6	40.6	27.7	31.5	29.2	31.9	30.9	33.7	34.5	33.7	33.1	34.2	38.8	41.4	46	31.7	35.3	40.5	30.1	31.5	29.7	31.3	84.6	27.7	30.4	27.1	35.4	33	33.8	31.7	39.6	35.8
LOC408602	49.7	63.3	48.4	45.3	50.5	48.4	52.7	53.4	59	39.6	47.7	67.3	74	62.6	90.7	79.6	86.2	94.8	90.4	56.3	63.1	81.3	58.6	76.4	63.7	55.9	198.1	70.5	72.7	63.6	51.5	62	71.7	53.4	77.8	69.9
LOC408620	19.7	19.2	17.2	19.5	26.6	18.4	16.8	16.4	16.9	18.9	26.1	27.9	14.9	13.2	18.4	11.9	15.4	16.3	15.2	15.6	13	13.9	13.8	26.5	14.7	15	17.5	17.9	15.5	17.6	15	13.1	17	15.2	16.6	15.6
LOC408642	18.4	17.2	14.7	20	17.9	17.7	15.9	15.8	18	25.7	24.5	16.1	16.1	17.4	15.9	17.1	16.2	14.5	12.9	16.2	15.9	14.8	14.6	13.8	16.2	16.5	8.1	14.6	14.2	15.3	15.8	16.5	14.2	13.7	18.1	16.1
LOC408643	1109.5	1355.8	968.9	792.4	728.5	888.9	1029.6	1066.1	919.5	591.1	421.7	934.7	1340.3	1517.3	1342.1	1201.8	1409.7	1049.1	1269.7	925.8	849	979.2	983.8	1012.8	1018.8	881.8	1760.7	793.5	738.9	801.9	717.4	1140.1	726.4	747.5	1005.8	736.8
LOC408649	31.2	34.7	38.6	25.3	22.5	29.7	34.1	31.4	37.7	16.4	17.8	38.3	51.7	44.7	41.8	38.6	48	63.3	54.1	29.9	32.5	44.1	32.2	37.7	32.4	33.2	120.9	35.2	39.7	36.8	29.2	37.8	39.7	31.4	52	45.5
LOC408653	45.5	43.5	51.5	36.1	22.9	33.1	49.1	37.5	49.8	18.8	14.9	50.4	54.6	49.8	58.2	45.5	57	61.3	55.6	36.7	44.7	48.7	45.9	41.1	30.2	38.4	93.9	35.1	42.3	37.2	32	44.6	30.9	28.4	44.2	39.2
LOC408655	34.9	31.4	35.7	41.5	55.4	39.4	38.2	33.4	34.7	68	55.4	35	32.6	31.3	30.6	30.5	34.5	29.1	31.5	35.8	33.9	32	33.4	32.9	32.6	35.6	20.2	33.3	35.3	35.8	34.8	36.3	32.7	34	32.8	33.9
LOC408658	19.2	22.8	20.3	25.6	41.2	17.4	18.3	14.4	15.1	17.3	18.5	10.8	16.4	17.1	14	11.4	14.4	14	22.6	10.7	14.5	13.3	12.7	11.6	11.6	11.5	56.9	9.4	10.3	6.8	9	7.2	8.6	9.2	11.7	12.5
LOC408661	164.6	156.3	158.9	153.8	202.9	138.9	134.6	152.3	180.7	109.9	230.4	163.8	170.4	148.9	218	169.3	219.3	248.2	181.4	109.6	109.5	170.4	117.3	143.9	120.4	101	235.4	113.3	120.8	86.1	71	72.3	90.2	58.6	111.6	80.9
LOC408664	142.5	149.1	145.7	120.5	100	132.6	219.6	208.1	200.3	157.3	135.1	214.7	351	381.1	441.2	411.4	552.3	572.6	466.6	345.3	453.4	476.9	384.1	413	242.4	285.3	1509.9	458.9	479	426.8	252.2	356.8	446.9	290.4	401.1	349.3
LOC408666	526.8	453.4	444.7	444.4	455.7	362	498.9	479.1	672.8	502.2	602.6	553.4	628.9	691.8	805.2	738.3	695.7	776.3	669.1	580.4	752.7	760.1	639.4	626.1	621.1	601.1	1327.9	626.9	608.1	577.9	563.1	553	709.5	634.8	759.3	551.9
LOC408676	54.3	52.5	59.5	43.5	57.6	50.9	51.2	48.2	60.2	32	38.2	51.8	60.9	48.1	77.2	49.2	88.9	83.7	74.9	41.6	47.5	64.1	42.6	43.4	36.8	35.5	165.2	44.5	46.6	39.7	34.7	43	46.8	30.5	60.5	41.1
LOC408688	19.4	19.5	24	19.2	18.8	20.9	24.2	22.1	26.1	15.7	19.1	21.2	26.3	29.7	26	24.1	37.6	36.9	27.9	19.7	21.8	27.9	19.8	20.8	24.9	19	58.6	21.7	28.9	16.8	16.2	16.6	24.5	13.4	25.3	17.7
LOC408693	226.2	225.2	230.8	201.6	145.4	198.8	218.8	214	224.5	127.7	112.4	216.3	225.4	224	232	218	234	272	234.8	206.4	227	238.8	189.5	221.8	207.7	201	458.9	207.7	209.5	207.4	196.8	209.9	196.6	194.9	215.8	203.9
LOC408694	1078.7	1118.1	1033.4	909.1	982.1	1036.8	770.5	752.2	900.6	616.1	869.8	785.9	855	723.2	1082.1	823.7	947	1179.6	948	614.8	659.1	793.1	618.5	586.6	604.5	542.7	1978.4	596	591.7	525.8	426	487.4	470.8	469	642.2	436.3
LOC408706	119.9	153.1	130.7	116	93.8	126.4	123.5	142.9	122.7	102.9	122.9	139.1	146.6	136.8	157	150.2	128.7	127.5	130.6	146.8	137.9	151.8	147.1	136.9	153	139.2	172	142	136.7	167.3	145.4	159.2	150.3	220.6	151.4	179.4
LOC408708	33.9	28.4	33.4	36.9	40	28	32.7	27.6	29.5	36.9	41.7	29.5	28	30.3	25.6	28.4	28.2	28.9	31.6	33.1	30.2	28.2	30.4	29.2	29.2	29.5	19.2	28	29.4	24.1	33.9	28.2	28	31.1	29.1	33.2
LOC408710	57.3	53.9	61.8	57.7	61.5	50.2	61.6	65.7	61.9	62.2	67.8	63	59.9	72.9	67.8	66.3	57.1	69.4	63.4	58.3	64.7	67	62.8	56.4	62.1	61.3	114.7	58.6	65.4	62.9	55.5	66.5	68.4	58.5	77.3	70.1
LOC408715	4.5	8.1	4.8	8.3	10.4	5.6	20.1	9.9	8.8	13.2	10.9	11.2	19	6	26.5	7	7.4	14.1	21.2	19.2	13.4	10.1	11	9.9	20.5	14.5	16.5	20.6	23.3	11.9	13.2	18.6	8.8	13.2	20.8	9.3
LOC408716	166.2	187.5	186.5	149.4	131.1	180.2	206.6	189.4	160.5	128.9	121.2	169	174.4	183.1	173.6	167.1	194	188.9	188.6	182.7	179.9	179.8	172.5	177.1	149.6	163.9	187.2	167.1	187.5	179.6	179.1	192.8	172.4	140.6	153.5	179.7
LOC408718	79.3	73.9	83.2	74.2	62.5	78.2	141.1	100.9	94.4	87.5	68.7	106.6	130.2	105.1	138.9	116	145.2	134.2	144.2	110.6	118.9	114.7	107.8	116.7	98.2	109.8	109.8	127.6	114.2	103.7	87.3	118.1	89.6	99.4	105.4	92.1
LOC408721	2590.1	2577.4	2647.3	2797	2103.1	2881.1	2740.7	2921.7	2887.8	2647.3	2951.3	2634.3	3094.7	3677.1	2538	3305.9	3073.3	2416.3	2492.8	3489.2	2848.9	2843.3	3608.9	3106.4	3778.5	3787.3	647.7	3534	3626.1	4058.4	3789.5	3828	3207	3625.3	2829.1	3043.6
LOC408733	262.9	230.6	248.4	262.6	252.1	255.5	273.3	343.1	319.2	305.3	286.9	307.8	316.6	320.8	318.6	325.3	299.8	343.8	332.6	317.1	361.5	354.3	320.1	356.4	315	309.6	651.6	345	312.6	379.5	328.4	363.7	366.4	424.4	365	357.6
LOC408734	8.1	19.4	16.6	10.2	17	22.1	16.2	22	18.3	13.9	24.6	34.3	17.9	23.7	55.2	20.4	30.4	39.4	19	20.1	25.3	29.3	13.1	41.4	34.6	19.7	52	27.5	19.7	52.2	16.3	8.4	17.8	39	32.6	21.9
LOC408758	46.1	43.8	40.4	40.7	51.8	43.8	50.3	51.2	52.5	62.5	51.1	49.1	66.1	72.4	85.8	75.5	75.5	82.8	62.1	61.2	71	101	66.1	70.9	48.1	58.7	179.3	70.8	72.5	66.5	52.4	53.1	77.7	59	86.4	66.5
LOC408762	16.4	16.4	14.7	12.9	10.5	15	15.8	16.4	15.4	10.9	9.6	16.2	15.9	18.4	16.6	15.1	16.4	15.4	17.4	18.6	18.8	13.7	17.1	16.5	16.1	17.8	7.4	20.1	16.5	17.7	21.9	20.3	18.8	19.7	19.6	18.2
LOC408770	20.8	20.7	17.1	17.1	21.3	17.9	24.7	18	20.7	14.6	21.6	21.3	18.5	24.3	30.6	25.5	32.7	53.8	31.6	18.9	24.7	26.3	22	26.2	19.6	17.5	71.3	18.4	21.7	14.5	15.5	22.5	19.5	13.9	24.4	24.1
LOC408779	1896.9	2135.2	2005.5	1296.6	1090.9	1761.5	1878.7	1775.2	1465.6	554.5	774.2	1717.4	2298.4	2022.9	2629.6	2122.8	3505.7	4038.7	2564	1259.7	1364.5	1782	1781.3	1751.9	863.1	1059.9	6643.2	1563.6	1735.6	1578	774.9	1175.5	1474.4	998.6	1485.7	1255.3
LOC408783	92.5	77	128.3	86.4	72.2	89.6	101.8	102.1	90.1	67.9	77.6	99.9	119.4	76.8	77.1	100.1	78.2	108.5	86.3	80.1	83.6	94.7	90.4	70.3	49.9	73.2	96	60.9	95.5	62	75	95.2	49.3	42.4	59.9	55.9
LOC408788	320	301.5	249.1	280.7	216	285.1	457.1	449.3	530.9	400.2	427.7	506.4	618.3	918.8	1223.5	1294.9	1224.8	1248.7	1055.5	867.2	1166	1418.1	1025.2	1092.8	977.1	957.1	3402.8	1201.6	1201.1	1070.3	633.5	793.3	1071.8	862.9	1091.2	859.9
LOC408793	40.2	37.2	40.2	34.2	35.1	40.5	48	35.9	39.2	22.1	35.2	48	47	45.4	47.1	50.8	54.3	55	56.8	45.3	51.8	52.9	45.4	47.9	39.5	45.5	103.2	47	50.9	45.8	46.6	50.5	50.4	38.6	48.7	53
LOC408801	125.9	143.9	130.7	105	134.4	119.2	153.5	131.9	122.5	96.2	141.2	138.6	178.5	160.7	173	152.3	185.8	202.4	204.4	130.9	146.9	180.3	130.7	152.8	120.3	130.5	379	143.6	162	123.8	116.3	141.8	143.2	99.8	162.3	121.6
LOC408804	5.7	5.5	3.9	4	4.3	5.5	5.1	8	6.4	7	6.7	6.4	10.1	5.3	10.8	12.9	9.5	16.6	17.9	12.6	31.8	16.7	20.9	11.1	5.6	6.8	20.3	12.4	19.9	7.1	10.4	13.1	8	2.2	7.6	8.3
LOC408809	68	83.3	75.3	66.6	92.8	62.7	59	69	82.6	46.2	81	80.9	60.2	60.8	95.9	56.3	67.3	76.3	78	43.6	54.6	67.8	46.6	58.1	57.9	58.8	108	52.1	55.2	46.6	49.6	51.9	35.2	28	56.5	49.8
LOC408810	35.7	41.1	35.8	33.9	31.6	36.4	43.4	36.7	39.6	23.7	31.3	38.7	51.5	56.4	52.4	53.7	57.5	54.8	53.5	40.7	50.6	49.2	47.3	47.2	39	43.4	97.3	46.3	52.1	55.9	37.8	44.5	57.6	46.1	53.3	44.8
LOC408811	101.9	91.2	110.4	99.8	59.9	102.4	99.5	89.6	91.3	50.8	42.7	92.8	95.5	94.3	102.1	80.3	91.5	94.4	86.1	94.6	94.2	101.9	86.7	82.7	95.3	98.3	101.1	94.3	94.7	91.3	97.3	98.9	86.7	88.6	82.4	79
LOC408818	220.8	190.4	229	228.7	203.2	212	183.3	221.7	221.6	173	160.3	202.9	244.5	233.8	267.4	310	247.5	229.9	255.7	292.6	371.6	297.5	312	323.9	219.9	250	568.6	310.9	328.9	299.4	281.9	309.5	346.8	284.8	350.2	337.8
LOC408822	9	16.5	13.9	9	5.9	12.4	13.1	15.2	12.1	4.5	6.7	14.6	19.8	17.6	33.8	17.8	23.1	28.8	27.3	17.4	19.1	24.1	20	21.3	15.5	14.6	88.3	28.1	25.3	23	16.9	19.6	26.2	20.3	35.4	29.3
LOC408824	13.5	14.6	17.9	21.9	22	17.4	27.4	26.8	42.9	42	47.8	37.6	55.7	58.6	55	32.1	77.8	48.6	41.8	30.5	43.5	35.2	23.7	34.8	18.9	17.5	33	20.5	22.9	25.3	17	24.5	22.4	17.1	33.7	28
LOC408836	71.7	77.1	76.5	75.6	64.7	64.7	71.2	73.7	82.6	59.1	53.2	75.5	91.4	94.4	106.2	92.7	100.9	106.2	111.7	74.5	94	103	79.7	85.6	67.8	66.7	313.1	84.3	77.5	81.2	73	82.3	95.9	82.9	122.9	80.3
LOC408844	619.7	734	600.4	543	497.9	568.6	628.5	634.4	604.7	473.9	490.9	666.8	631.7	648.4	822.6	740.5	754.2	978.1	737.2	528	688.6	685	571.5	659.2	572.8	533.9	1647.2	689.9	651.2	735.5	440	620.1	692.3	751.5	769.5	616.8
LOC408850	99.8	105.6	115.7	107	92.7	103.9	115	103	105.8	105.7	101.7	106.9	103.3	103.6	108	108.9	100.7	105.8	107.8	121.7	113.7	121.7	111.4	109.7	109.1	112.3	129.3	125.7	115.3	119.6	125.2	138.2	116.6	120.9	103.6	113.8
LOC408863	29	32.5	29.5	27.5	27.8	26.6	23.1	34.7	53.7	34.9	47.3	31.5	88.2	75.4	101.7	90.8	75.5	81.3	82.2	68.1	99.4	76.1	65.7	71.8	35	38.2	160.7	62.7	64.8	58.8	42	38	117	65.1	100.1	70.5
LOC408867	320.5	315.8	211.3	219	212.1	248.4	155	234.9	226	187.5	220	193.2	305	399.1	245.5	447.2	306.3	256.5	391.4	303.2	435.6	212.1	347.4	385.5	205.3	212.1	529.1	216.6	257	362	256.4	387.4	341.2	257.7	398.1	419.5
LOC408871	889.6	959	858.2	796.5	914.7	856.8	587.4	621.9	725.5	684.2	778.4	679.3	592.8	686.4	703.2	675.4	696.9	619.5	531.1	499.7	729.2	590.4	559.5	526.1	536	530.8	1247.5	489.5	511.3	552.7	477.8	516.6	589	591.6	702.1	438.1
LOC408890	47.5	75.4	46.2	44	42.9	54.1	51.9	45.3	49.9	28.6	47.8	48.5	52.8	56.2	65.2	61.1	55	59.4	61.8	44.1	57.2	58	55.6	48.8	44.8	43.9	118.8	52.1	51.2	41	35	42.1	52.3	40.9	53.7	39.5
LOC408896	12.2	19	12.9	13.8	16.7	15.7	16.5	19	16.2	13.5	21.6	16.6	18.9	27.1	37.8	22	24.1	30	27.2	16.7	18.3	30.1	19.5	29.2	24.8	21.4	63.8	26.7	22.5	32.1	13.6	14.5	18.4	16.8	26.6	20.3
LOC408897	162.8	187.7	191.4	128.1	95	179.9	197.9	190.2	163.4	91.9	85.2	170.2	197.3	170.1	201.3	182.1	212.2	249.1	205.4	141.7	148.5	152.7	123.2	166.1	125.3	119.7	357.2	144.3	150.9	161.6	118.1	131.7	120.8	138.2	134.6	134.9
LOC408898	6.1	8.3	5.9	7.4	4.7	6.1	9.4	9.8	11.9	7.2	4.9	7.7	12	14	15	8.3	11.2	20.3	26.9	7.2	12.4	12.8	8.6	10.6	13.8	8.9	46.1	10.1	9.6	10.9	6.2	9.9	12.8	7.7	13.9	9.6
LOC408900	136.3	132.6	151.2	134.7	138.4	127.7	138.2	133.3	121.3	109.1	118	139	136.5	129.9	146.6	138.5	136.6	152	144.4	136.3	136.5	133.5	142.7	139.6	121.5	135.5	208	135.9	142.2	145.5	146.8	142.4	142.5	138.3	162.2	142.3
LOC408905	25.1	27.4	21.5	16.6	21.3	19.7	23.1	23.3	19.2	16.2	21.1	22.1	27.1	26.4	31.9	26.9	26.9	29.2	33.8	22.5	27	28.4	22.3	25.9	23.7	21.2	47.8	23.2	25.6	25.3	20.2	25.6	23.9	18.7	29.2	27.3
LOC408911	93.6	95.1	93.7	85.2	62	94.6	107.6	107.8	91.8	66	67.7	100.7	96.5	104.7	103.4	101.8	95.6	89.1	99.1	110.6	103.9	97.5	113.2	105.7	115.2	116.3	76.2	101.2	107.5	116.5	117.3	110	100.3	118.3	95.2	116
LOC408920	73.3	87.5	78.9	82.3	83.5	77.3	71.5	69.2	77.2	59.9	76.1	69	75.7	73.7	87.8	76.8	77.8	79.3	81.3	58.7	71.5	82.8	62.5	56.2	61.1	60.6	191.6	59.9	60.5	58.2	56.4	56.6	64.5	55.5	73.4	51.6
LOC408928	561.8	844.1	470.5	566	603.4	541.1	543	565.2	490.6	790	1132.1	592.4	551.5	562.1	692.7	719.5	415.1	421.5	558.1	562.4	599.2	556.9	650.6	554.1	661.8	533.5	463.4	464.9	479.6	574.2	451.8	662.2	557.1	613	451.5	478.4
LOC408936	479.8	558.9	463.7	385.3	277.4	456.9	509.8	479.3	491.3	191.1	239.5	506.3	606.6	611.2	713	565.6	636.3	633.4	675.6	560.7	516.1	613.2	593.4	540.3	542.4	542.8	769.8	563.5	558.3	568.6	519.1	558.5	556.6	476	633.4	502
LOC408942	25.5	32.6	32	28.5	27.5	27.5	40.4	38.1	32.8	22.3	38.3	33.2	52.7	44.1	59.3	48.4	60.4	57.7	49.8	39.2	36.7	48.5	46.9	38.8	38.7	28.1	72.5	29.3	31.4	29.7	27	33.4	29.2	22	35	23.1
LOC408945	23.8	25.9	26.1	24.5	20.9	21	25.5	21.7	23.2	21	22.1	28.3	31.8	34.2	36.8	37.1	37.2	36.7	35.9	26.6	33.6	39.3	33.5	35.2	29.4	30.4	77.9	33.5	35.6	31.7	26.1	31.8	33.5	26.9	39.5	31.5
LOC408952	263.9	267.6	276.2	232.9	176.4	251.1	262.7	279.9	266.9	174.6	155.3	289	298.4	307.8	348.6	311.2	309	323.8	301.5	306.8	290	316.6	298.8	310	298.2	298.1	414.5	314.9	304.9	299.8	313.4	314.2	293.3	304.3	306.8	318
LOC408955	261.6	241.9	260.2	246.1	231.4	223	192.8	162.9	196.7	182.3	158.4	198.1	189	135.6	158.1	144.8	146.7	146.6	150.7	142.6	133.1	134.8	137.5	132.9	122.2	132.9	204.7	112.8	124.1	105.3	142.3	142.1	114.2	108.5	115.9	124.6
LOC408957	106	99	119.2	97.1	96.9	106.5	141.4	131.8	157.3	81.9	87.3	147.2	144.9	135.7	147.5	121.1	150.9	164.1	144.8	133.4	128	155.5	132.8	145.3	125.4	117.5	250.6	123.3	121.7	114.4	105.9	127.9	114.9	97.4	147.6	119.2
LOC408960	482.4	543.7	478.8	357.4	393.1	444.3	526.8	433.2	451.8	345.5	381.6	431.5	590.6	444.3	693	466	698.7	766.6	490.4	309.6	318.3	385.8	281.6	352.5	193.4	227.8	586.8	213.8	257	221.9	144.8	192.5	156.9	127.8	166.8	145.5
LOC408964	215.9	261.6	221	193.3	168	223.4	207.9	237.2	225.9	150.1	181.3	237.1	255.3	310.5	372.5	321.1	329	351.7	318.4	246	282.7	337.4	261.9	268.2	233.5	225.2	941.5	266.8	269.8	260.2	206.3	253.6	289.5	240.9	321.9	253.4
LOC408967	486.1	415.2	516.1	438.9	414.6	449.1	424	401.3	403.9	305.2	280.9	406.1	445.3	464.5	490.3	507.7	543.6	493.6	411.9	424.4	497.9	534.2	453.2	455.8	371.5	383.9	734.3	436.1	464.4	407.3	345.2	415.3	418.5	304.3	385	373.3
LOC408976	518.6	741.7	535.1	430.2	504.3	670.6	437.6	441.3	422.5	363.3	426.6	461.7	438.6	423.4	536.6	462.1	513	502.1	527.7	368.8	411.1	419.1	401.9	434.8	386.3	351	825.8	451.4	445.8	446	360.8	402.7	459	453.2	522.7	503.1
LOC408996	95.9	95	120.5	95.5	78.4	83.9	117.8	84.5	126.3	34.4	61	99.4	140.3	121	154.3	123.2	138	184.4	175.5	107.8	143.3	148	121	137.8	98.3	113.1	404.9	155.8	118.7	110.9	102.6	128.8	127.3	147.2	217.6	128
LOC409004	93	105	87.7	93.1	92.9	99.1	87.7	92.8	95	85.5	95	94	79.2	74.2	90.5	80	78.9	86.3	80.4	90.2	82.1	82.9	85.4	91.7	106.8	90.3	85.3	92.8	82.7	96.9	90.3	90.3	87.1	96.1	87.2	87.4
LOC409006	116.6	166.3	96.4	83.4	73.8	118.5	133	109	108.1	60.7	54	111	137	149.9	189.6	163	172.1	175.2	166	120.9	155.8	154.2	125.4	131	116.2	118.4	463.4	159.4	150	163.7	105.4	131.9	173.7	163.2	167.2	130.5
LOC409012	16.9	12.1	12.8	12.2	19.9	12.6	12.4	14.7	14.9	9.3	13.3	15.4	21.1	11.4	25.2	21.8	22.3	23.4	15.7	10.7	11.1	17.7	9.4	13.6	7.9	10.1	45.7	13.9	12.9	11.7	7.6	9.9	9.3	8.6	11.6	9.9
LOC409018	62.7	65.4	52.3	54.1	52.7	41	31.4	43.1	68.4	30.7	58.8	54.5	41.6	108.6	33.3	53.2	61.9	62.7	52.3	53	71.5	92.1	81.3	72.8	33.6	35.7	145.5	97.4	84.9	39.4	41.3	55.4	75.9	86.4	74.5	38.1
LOC409022	479.6	507.4	475.6	460.9	603	457.2	407.7	415	344	375.4	482	356.1	409.8	350.9	373.9	368.2	432.9	452.4	428.1	344.9	354.3	355.2	292.6	335.3	274.1	288.7	509.4	302.2	371.3	329	264.2	296	292	208	339.2	295.3
LOC409024	109.5	95.9	110.4	114.5	83.6	99.2	133.5	135.7	126.9	73.3	77.9	127.1	136.6	117.6	144	144.5	140.2	161.3	150.7	127.5	131.3	135.9	131.6	146.2	128.8	132.4	127.3	136.5	136.2	130.6	136.5	140.9	122.4	95.8	130.7	122
LOC409027	118.2	119.8	123.5	108	119	118.3	142	133.2	143.3	118.3	103.6	151.1	172	168.3	217.5	182.2	205.7	227.8	207.6	153.9	174.5	204.2	159.2	176.2	150.5	153.4	520.9	179	176.6	167.9	144.5	161.7	156.7	161.1	168.3	169.7
LOC409049	104.7	107.1	112	86.4	63.2	98.4	114.1	109.5	106.2	47.3	52.1	102.5	126.7	137.7	132.3	119.4	131.5	136.1	136	122.1	123.8	142.4	128.4	116.8	112.7	114	234.5	114.3	123.5	121.5	129.8	145	117.1	114.4	120.5	114.4
LOC409050	106.4	119.7	121.3	104.8	78.9	110	107.3	113.8	94.6	75.8	66	93.1	114.9	128.6	122.8	115.3	123.5	116.4	115.1	118.3	116.7	122	110.4	110.2	107.7	114	172.8	112.4	125.4	119.8	124.9	133.2	111.7	112.9	104.7	109.2
LOC409053	523	555.1	511.2	570.2	708.3	526.1	503	525.4	492.6	748.3	800.3	509.5	435.8	431.2	469.9	431.7	458.4	453	416.9	425.9	450.4	438.7	415.7	460.2	461.2	428.2	369.8	442.7	431.6	441.2	434.6	457	440.6	395.2	433	445.8
LOC409061	12.3	11.1	7.8	9.7	9.7	10	9.1	12	10.1	9.3	10.2	11.1	13.1	12.3	13	10.3	10.3	16.1	12.8	10	12.1	15.9	7.3	12.9	12.1	11.7	31.5	11.7	10.8	11.9	11.7	10.7	14.4	9.8	15.7	12.8
LOC409075	43.2	44.6	40.9	44.4	33.2	35.4	41.1	40.1	37.9	27.1	29.3	43.7	37.7	42.5	38.1	37.4	31.6	31.9	33.4	36.2	34.3	38.6	34.1	32.2	34.7	34.2	51.3	33.2	33.1	34.8	34.6	36.8	31.5	34.5	36.1	33.5
LOC409085	21.6	23.5	26.8	21.9	14.6	23.7	28.9	24.6	25.1	16.5	13.4	29.7	23.8	27.6	24.4	34.7	26.2	27.4	29.2	28.3	35	31.5	33.3	31.5	32.2	27.4	32.1	37.2	34.7	39.8	35.8	40.1	45.4	44.3	37.7	42.7
LOC409086	226.1	255.3	248.7	206.5	166.3	228.7	248.5	235.1	209.3	122.3	123	219.9	224.3	208.5	228.4	233.6	198.8	210.7	230	217.6	221.5	214	211.6	202.4	215.6	212.7	316.3	209.5	228.1	235	250	247.4	202.8	220.2	223.7	239.5
LOC409097	49.4	43.3	42.6	48.3	42.9	47.3	41.5	41.7	37.1	48.8	34.7	38.8	46.1	51.4	50.7	58.6	42.6	48.4	40.4	39.4	68.8	41	46.9	55.3	46	45.5	25.4	54.4	46.1	66.4	52	50.5	59.5	88.7	67.4	66.7
LOC409103	61.3	53.3	55.3	53.6	50	62.1	50.2	57.2	54.3	58.4	46.7	54.1	43	49	48.4	48.9	51.9	48.5	49	57.5	53.2	48.5	57.7	53.8	52.1	50.4	26.2	56.2	55.3	60	54.6	51.4	59.5	61	56.4	63.5
LOC409108	17.5	47.9	20.8	15.4	17.7	39.7	25.1	33.6	32.7	15.9	33.6	55.7	21.1	38.9	35.7	24.4	17.9	35.8	29.5	16.5	22.4	24.9	22.8	45.5	47.1	27.7	50.2	34.3	24.7	47	17.7	16.3	22.3	32.4	20.4	21.2
LOC409119	17.7	18.5	18.1	18.5	13.5	18.4	20.2	17.1	18.8	15.2	17.8	16.1	19.7	23.6	20.1	20.3	20.1	16.3	21.4	16.9	17.2	19.3	19.7	17.5	17.5	18.2	20.2	18.6	17.7	18.4	18.3	19.6	17.7	19.6	17.3	19.4
LOC409140	67.8	59.7	72.2	70.4	73.7	69.5	72.7	65.3	70.1	93.5	83.7	74.5	72.6	70.9	74.6	76.6	79.6	73.2	74.4	79.6	79.7	74.1	74.3	68.8	82.2	86.5	52.1	81.5	80.3	74.2	87.1	75.1	71.8	82.6	70	81.6
LOC409151	88.9	103.3	100.9	78.7	57.8	92.7	101.1	96.5	93.5	56.9	62	98.2	97.8	102	112.2	102.6	103.8	109.9	102.5	104.1	109.6	102.5	99.2	104.9	106.2	106.2	173.4	107.1	96	105	105.8	121.3	105.4	107	95.9	121
LOC409155	201.9	182.9	181.6	170.7	136.2	180.4	165.1	162	170.9	137.1	131.1	169.6	156.1	157.9	161.2	184.1	171	158.3	144.6	166.4	182.9	171.2	164.6	162.4	160.8	163.4	223.2	161.1	174.5	178	160.2	162.2	183.3	210.6	162	182.2
LOC409170	26	32.8	28.1	23.8	20.1	24.8	28.2	25.3	26.1	24.1	19.9	25	25.2	26.1	31	26.6	27.7	24.5	26.4	26.9	25.2	28.3	26	24.7	24.2	28.3	16.8	26.7	26.5	24.1	24.8	28.5	23.1	28.8	27.1	24.5
LOC409174	151.3	189	150.2	139.3	184.5	140.5	140.8	132.8	157.1	100.3	148.5	142.1	141.4	131.5	136.5	136.9	156.7	154.3	126.2	89.6	105.4	111.2	100.2	98.4	70.7	79.7	149.2	78.5	92.9	72.3	68.4	67.3	73.7	47.7	79.6	65.2
LOC409177	183.6	305.1	195.8	145.7	85.2	244.2	189.4	231.6	219.7	77.3	70.8	213.1	253.7	272.9	302.7	294.6	288.4	283.2	263.8	281.1	312.6	308.5	308.5	280.5	255.5	262.8	526.5	317.9	305.9	331.9	274.7	295.3	286.6	271.5	304.5	271.2
LOC409192	677.1	619.1	672.4	522.3	397.1	597	585.5	577.5	652.4	282.6	289	633.8	650.2	526	669.5	525.1	649.5	788.8	690.1	509.5	435.5	590.5	525.6	554	459.7	434.3	726.2	471.5	460.8	391	428	417.8	351.9	293.6	434.6	384.8
LOC409212	27.8	28	26.1	25	22.9	24.3	28.2	30.4	29.3	24.2	25	25.3	35	33.9	32.1	31.5	40.1	33.3	34.2	38.8	34.9	39.8	32.4	37.3	36.6	39.7	50.1	38.5	41.1	39.8	39.3	42.1	36.5	41.2	32	40
LOC409221	24.4	28.4	22.9	26.1	19.2	26.4	27.3	23.7	28.2	21.2	23.5	30.2	24.5	25.9	28.6	29.2	23.5	22.1	26.4	29.9	25.7	25.4	28.2	29.6	27.7	31.2	12.8	33.8	28.2	32.3	31.8	30.6	30	34.7	24.6	31.2
LOC409232	141.2	126.5	136.2	141.1	176.9	144.1	142	151.8	134	192.9	215.3	143.2	127.9	131.4	127.5	143.4	125.6	125	126	141.1	138.1	137.9	139.5	131.6	144.3	151	113.4	140.3	142.3	142.7	145.1	147.2	143.2	155.3	140	145.1
LOC409244	23.1	20.1	22.3	24	19.6	24.7	22.2	20.4	22.5	27.7	19.8	20.7	22.4	19.3	19.2	20.4	19.5	19.3	20.4	20.7	19.2	20.8	21.3	20.5	16.7	17.2	10.1	15.9	18.8	19.2	20.7	23.5	20.9	20.8	21.3	23.6
LOC409253	179.2	171.4	178.9	161.2	167.6	176.3	130.6	133	156.1	133.5	145.4	149	129.3	124.6	127.1	126.5	122.6	132.3	121.7	123.6	120.4	122.7	113.4	108.7	118.2	107.1	110.2	105.7	100.8	112.7	115.7	122.7	116.7	115.2	125.7	123.5
LOC409286	213.5	216.5	226.1	175.5	174.8	204.7	235.7	196.8	243.3	140.7	175	209.4	273.1	263.5	328.1	273.3	315.3	326.7	268.2	192.1	241.5	248.5	218.4	222.3	179	187.8	521.4	200.5	215.7	190.6	185.8	193.1	216.7	150.7	247.2	183.5
LOC409291	128.3	230.9	131.9	101.1	94.6	175.3	136.4	132.4	132.3	90.9	90.3	145.3	142	126.8	132.6	148.3	114.1	131.8	126	115.2	125.7	131.1	127.3	150.7	147	130.6	186.1	138.5	111.5	130.6	113.8	123.6	117.2	110.3	117.4	130.4
LOC409292	100.6	92.5	96.3	91.7	82	86.6	89.2	90.2	108.9	76.7	91.9	97.6	96.8	98	115.5	113.5	101.1	105.1	98	110	116.6	108.7	115.3	110.2	104	102	80.3	112.5	118.5	109.3	99.4	107.9	115.2	103.5	105	93.7
LOC409301	55.7	58	56.8	52.2	39.5	55.3	56.2	57.2	54.2	38.9	48.3	58.6	55.3	59.6	59.4	59.9	54.2	55.9	55.9	58.9	56.7	54.4	59.5	60.7	58.8	58.2	35.8	61.8	58.6	59.4	58.2	59.7	52.5	59.5	49.4	52.1
LOC409316	226.1	237.2	267.6	212.2	133	240.7	239	230.3	232	104.6	91.7	210.2	222.7	242.7	262.7	232.4	225	271	209.7	214.7	196.8	208.4	209.2	251	198	198.6	290	182.1	194.9	185.7	186.8	180.1	158.7	166	168.1	158.7
LOC409321	66.2	72.3	72.1	60.5	38.8	60.4	72	69.2	68.9	33.8	34.3	70.8	77.5	67.5	85.9	73.3	80.9	74.8	75.2	72.8	77.6	75.3	66.2	68.7	72	75.6	116.8	75.2	72	70.3	69.6	79.9	71.3	71.7	68.8	65.4
LOC409322	88.7	91.3	90.8	77.8	66.2	91.8	99.7	87	87.2	74.9	76.6	98.2	95.8	93.2	97.4	98.2	105.4	103.8	94.5	100	104.9	107.8	95	102.7	89.1	94.8	115.4	97.4	101.7	103.5	104.1	108.3	97	99.4	82.8	97.8
LOC409325	32.7	33.1	34.1	37.2	28.7	37.4	43.8	42.4	37	39.4	36.1	40.3	44.5	43	40.6	40	43.8	38.9	39	45.5	41.3	40.9	45.8	41.7	42.8	41.1	28.3	46.3	49.1	45.7	43	47.9	45.8	42.9	40.7	45.7
LOC409327	75.2	88	87.7	85.3	103.8	89.7	79.6	69.7	74	86.6	105.3	85.1	74.7	74.9	65.2	71.8	66	74.1	68.9	62.6	70.3	71.1	73.2	66.9	74.1	63.2	84.3	81.3	67.1	66.8	58.2	65.2	65.5	65.7	74.5	78.4
LOC409340	69.8	63.4	66.6	73.4	63.1	68.4	69.4	72.1	70.6	71.3	64.2	69.3	65.7	66.6	72.5	71.6	63.9	65.3	67.5	70.8	68.7	73	71.4	69.2	78.2	71.7	58.2	69.7	67.6	76.8	73.5	76.6	75.6	83	71.2	73.9
LOC409353	21.2	25.8	18.5	20.8	19.3	23	21.7	21.4	20.7	24.3	26	21.2	22.8	18.4	24.1	22.6	18.5	20.8	19.1	24.7	20.6	22.6	21.7	24.9	25.7	20.9	20.5	21.9	19.9	29.5	21.9	20.1	22.9	30.3	18.5	24.1
LOC409364	76.3	104.8	77.9	70	42.5	78.9	74.4	74.9	71.2	34.5	43.1	75.7	73.9	73.2	85.6	73.8	67.8	77.7	71	77.3	66.8	75.2	76.8	80.5	84.4	78.3	60.5	86	81	78.2	74.1	74.4	71.9	80.4	67.3	68.6
LOC409369	25.3	22.3	22.2	24.7	21.1	22.5	20.6	20.2	20.7	22.1	19.1	20.5	19.2	20.5	16.5	17.1	17.4	17.1	16.7	17.6	18.1	16.8	20.1	13.2	14.5	17.4	14.3	14.9	16.9	16.2	16.4	19.1	15.4	18.8	16.4	15.4
LOC409386	84.4	94.3	80.9	70.6	44.9	77.9	70.6	78.4	74.8	35.9	39.7	67.2	69.9	81	89.9	84.3	76.9	80.5	82.9	76.2	82.7	89.2	88.9	72.1	80.5	79.9	95.8	72.6	74.9	74.9	72.1	76.2	73.7	73.1	80.8	65.3
LOC409390	42.3	53.4	41.6	48.6	57.2	47.1	43	48.1	44.6	65.6	65.6	41.8	47.4	59	43.5	48.9	51.8	47.3	54.4	47.2	54.4	46.7	50	49	45.3	47.2	79.5	49.1	47.4	54.3	45.1	51.4	55.1	49.1	54.8	50.8
LOC409394	41.8	39	37.6	40.2	47.2	41.7	38.3	37.2	39.2	54.7	51.2	41.1	36.7	35	37.2	37.5	33.8	32.7	34.1	38.5	36.7	33.7	36.4	35.6	36.6	39	19.7	37.9	37.3	44	38.6	37.6	38.3	38.4	38.3	40.3
LOC409401	119.2	124.2	122.1	110.2	91	111.5	98.2	108.6	99.7	99.9	82.3	103.5	102.8	106.4	102	105.9	104.8	97.1	104	92.5	105.7	100.4	102.5	94.7	92.2	100.1	117.7	93.8	99.2	105.7	98.8	100.4	92.6	97.8	106.4	87.4
LOC409459	97	99.8	98.2	87.2	74.5	91.1	99.3	98.6	102.6	76.6	75.6	93.6	92.4	104.3	104	103.4	97.1	97.8	91.1	103	109.4	106.5	101.7	106	103.2	102.6	90.5	111.9	104.5	123.6	113.2	107	115	142.9	115.4	118.4
LOC409467	12.4	9.9	13.5	12.7	11.2	11.6	11.1	13.2	13.7	17.3	19.6	11	11.7	9.5	8.9	9.6	9.3	10	8.7	10.7	10.7	9.3	10.9	10.2	11.6	10.4	15	10	10.2	10.1	11.3	10.5	11.5	12.6	12.2	10.8
LOC409472	63.2	61.7	62	70.1	91.2	53.2	66.9	60.7	53.5	83.4	82.6	58.2	61.6	58.5	57.2	55.3	61.9	48.5	57.6	54	59.4	56.8	57.6	54.1	49.4	52.5	51.9	53.7	57.1	49.7	51	56.9	52.1	43.8	58.4	54.7
LOC409474	74.8	81.6	79.6	72.7	50.3	70.3	84.1	85.9	75.9	50	41.5	87.6	83.9	85.1	93.8	86	81.6	80.8	77.3	93.5	83.8	83.9	88.8	90.1	87.8	84.2	87.8	81.2	83.8	96.4	96.3	95.2	83.6	90.7	88.4	90.4
LOC409501	57.3	63.4	58	47.4	44.4	55.3	59.3	57.2	56.1	45.9	47.8	60.5	61.7	61.3	67.6	64.3	54.3	62.8	58.2	60.1	66.9	64.1	58.6	72.2	64.4	58.4	85.6	62.7	57.3	66.2	65	68.5	63.7	65.5	63.7	73.7
LOC409532	24.1	23.7	22.9	25.6	26	23.9	20.2	26.6	27.3	32.9	35.6	24.4	23.5	24.9	22.5	24.9	26.8	22.4	26.3	27.9	27.1	27.2	25.3	26.2	28.8	28.1	16.6	26.1	25.2	28.1	26.9	27.1	26	26	24.6	27.3
LOC409556	32.2	29.9	27.3	26	18	25.4	30.7	31.8	23.6	21.8	18.7	28	31.2	35	26.2	31.4	25.4	29.5	31	33.8	31.6	29.9	33.2	30.3	33	30.2	17.2	32.5	31.2	32.1	34.4	37	34	32.4	28.5	36.1
LOC409564	84.6	80.6	85.5	85	66.6	81.8	81	86.2	80.2	62.7	63.6	85.7	83.3	86.5	88.9	83.7	86.3	83.4	77.1	89.1	90	86	91.3	90.4	92.9	93.4	51.7	93.2	88.8	97.8	91.5	88.3	85.7	104.1	83.8	96.5
LOC409566	16.1	16.1	15.8	14.7	13.1	14.9	14.2	12.5	11.1	16.7	9.2	14.1	11.8	12.2	15.3	10.7	12.8	13.9	11.7	15	12.3	12.2	13.9	15.3	17.5	13.6	12.4	14	13.5	14.1	13.6	14.6	13	16.6	11.3	16.3
LOC409578	41.6	45.7	43.5	41.6	32.2	37	39.6	41.9	43.4	26.9	36.6	39.2	39.1	40.3	35.5	37.1	35.9	33.9	39.3	36.6	35.6	37.5	31.9	36.4	39.6	35.3	41.7	35.3	32	32.7	35.7	39.7	38.1	34.8	32.7	26.3
LOC409606	91.7	95.5	110.1	80.9	87.9	84.3	91.1	81.6	89.5	55.2	55.9	84.6	91	88.1	116.8	90.4	104.3	111.7	100.8	84.2	84.1	101	88	78.8	79.7	88	171.3	80.4	82.9	79.1	76.1	83.5	84.4	76.7	92.4	85.3
LOC409611	87.3	139.2	79.3	63	36.1	85.1	100.6	109.6	95	30.7	39.8	96.6	139.7	121.3	206.9	143.9	151	178	148.7	116.4	110.4	141	106.9	133.2	109.9	100.2	276.4	122.1	116.9	124.6	82.8	91.7	99.3	86.4	118	91.1
LOC409622	20.1	22.1	22	21.5	22.6	23.6	21.7	25.4	21.4	23.4	17.5	19	21.2	27	19.4	19.7	24.2	17.3	19.6	23	23.3	23.5	22.6	24.7	26.3	25	11.4	24.4	26.5	24	25.3	27.2	27.8	23.3	25.9	24
LOC409626	4823.4	5083.1	4806.5	4683.7	4945.2	4425.8	3355.7	2853.3	3476.8	4324	3864	2554.1	2762.4	2675.8	1963.2	2951.7	2729.3	2299.4	2059.5	1920.7	3469.3	2182.2	1903.6	1531.3	1188.9	1342.6	1764.3	1218.3	1249.9	1443.3	1296.5	1402	1373	932	1080.5	1056.9
LOC409642	27	28.1	23.5	26.2	36.2	29.4	19.7	24.6	29.6	29.8	26.5	25.1	24.2	25	21.8	25	23.4	23.6	23.6	20.4	19.6	20.5	21.9	22.3	23	21.5	21.4	18.7	23.4	20.1	22.4	22.2	20.6	16.6	16.7	22.9
LOC409665	86	135.7	111.8	85.3	43	113.5	115.1	90.6	121.6	39.1	41	125	120	96.5	215.1	142.8	131.2	243.8	178.7	100.9	79.2	115.1	123.7	191.3	157.8	106.1	438.5	141.4	148.8	148.8	84.1	117.5	124.4	123.5	129.1	105.7
LOC409666	13.4	15.5	11.5	17.8	17.3	15.9	17.9	19.9	20.1	19.4	17.1	13.4	22.8	20.4	17.5	12.5	17.5	19.8	33.6	15.1	19.7	19.7	20	17.2	24.1	16.9	46.1	16.2	15.8	16	23.8	18.7	21.4	19.5	19.6	18.8
LOC409669	292	531.4	275.7	246.5	240.4	327	268.1	293.6	325.3	246.3	295.9	334	309.5	310.1	337.7	313	261.4	290	324.6	280.8	256.3	286.1	281.3	391.2	434	337.7	297.5	355.5	287.5	379.8	298.2	293.7	301.8	330.3	356.9	346.4
LOC409682	320.4	367.4	263.4	206.4	177.4	331.5	235.3	251.7	270.9	180.7	198.1	253.5	319.2	347.9	384.4	380.1	337.2	306.1	378.8	337.1	369.7	329.2	369.9	293.1	303.1	324.2	741.7	306.3	314.9	362.9	257.6	320.8	303.5	315.2	367.1	252
LOC409697	375.4	382.3	456.2	315.7	186.2	367.1	330.7	363	327.5	62.9	67.3	373.5	528.7	504	481	575.3	770.4	625.3	457.5	305.2	364.5	480	507.5	385.9	142.7	228.6	950.1	268.1	423.1	236.5	186.3	297.1	386.1	202.1	407.5	298.1
LOC409702	53.2	47.2	43	47.1	37.4	50.1	49.3	51.6	50.2	41.9	33.1	47.2	45.3	60.6	49.8	55.1	61.3	51.4	56.6	57.7	56.6	60.1	56.5	59.6	55.6	55.4	66.1	53.3	63	54.6	55.7	60.9	59.2	57.5	51.9	49.2
LOC409756	87.6	100	83.2	97.4	86.9	87.9	81.7	76.9	88.3	100.7	100	93	76.6	71.2	87.6	79.9	70	86.3	78.6	85	79.1	77.1	80.8	82.9	91.4	76.6	62.3	85.6	77.4	78.5	83.2	78.1	77.3	85.3	73	86
LOC409767	125	140.3	143	129.8	96.7	131.2	146.4	150.8	128.1	86.4	97	144.2	141.5	137.2	171.7	145.1	135.3	149.1	147.2	149.2	139.9	150.7	146.5	140.9	139.5	141.7	146.5	136.8	146.2	152.2	135.9	150.9	130.4	125.8	118.5	132.4
LOC409774	47.5	49.3	52.8	45.3	41.8	44	67.8	71.4	81.6	49.5	47	50	130.6	121.3	130.4	122.9	111.8	109.5	128.7	93.6	119.4	85.2	87.5	91	56.1	51.6	176.6	52.2	62.1	71.1	51	52.1	55.5	51.9	57.4	53
LOC409778	18.3	22.8	20.9	15.7	14.4	15.2	16.2	19.9	17.4	9.6	14.4	19.5	20.4	15.8	21.4	16.6	22.5	29.9	24.3	12.2	12.2	17.5	13.4	16.2	16.1	13	48.5	13.2	16.3	14.1	8.1	12	14.4	10.7	17.3	16.8
LOC409780	383.2	396.7	362.9	344.6	470.5	342.4	365.2	350.9	362.7	455.3	432.7	345.7	412.9	434.9	510.2	395.5	513.5	478.5	429.7	330.8	407.7	464	368	369.7	308.4	341.9	803.9	369	406	346.3	269.8	342.2	391.6	245.7	444.9	317
LOC409791	12.3	14.9	11.5	13.8	18.3	11	12.2	13.7	10.9	21.1	22.7	12.7	16.6	12.2	12.2	11.6	13.9	14.3	11	9	12.3	11.4	11.2	12.1	11.1	9.3	22.7	10.1	11.6	11.8	8.6	11.1	12.8	10.6	12.5	12.6
LOC409792	305	291.9	329.8	275.1	203	282.4	344.2	376	426.1	257.1	255.3	378.3	446.9	554.5	572.2	649.2	597.8	703.9	561.5	559	706.3	700.9	625	572	475.2	547.3	1470.2	658.9	623.7	539.5	528	591.3	570.1	448.4	537.1	463
LOC409804	112.1	100.3	87.4	102.1	135.5	103.3	81.7	90.9	81.9	118.3	102.6	75.7	76.5	75.6	72.9	81.1	76.7	74.2	81.3	73.7	77	73	74.4	68.5	68.7	69.4	108.2	69.6	76	75.4	70.2	77.9	72.9	78.5	79.8	79.5
LOC409805	224.5	220.4	198.2	240.1	251.6	212	232.2	204.4	203.5	223.2	176.8	220	244.7	197.5	203.6	212	256.8	217.9	259.4	214.1	214	195	205.8	202.4	189.9	225.6	215.5	188.5	224	174.3	224.7	204.3	188.9	165.6	184.3	188
LOC409807	26.6	22.9	21	25.3	22.1	22.1	28	30.1	36.8	12.9	25.3	28	34.1	33.8	35.6	30.5	36.9	37.6	36.2	20.5	28.5	26.5	26.8	27.3	34.3	25	121.5	26.1	23.1	27.6	31.7	31.1	31.3	28.2	33.1	22.9
LOC409836	35	27.5	46.4	37.7	40.8	37.7	31.8	49.5	41	89.6	39.6	43.8	42.7	42.1	52.7	57.5	38.9	44.5	54.7	30.9	45.6	39.8	34.1	59.8	39.9	30	42.1	61.5	53.1	65.4	50.5	56.8	54.4	46.1	67.4	56.2
LOC409845	31.3	25.3	26.8	26.3	20.9	28.2	31.4	24.5	27.4	19.1	21	24.9	30.9	26.9	26	38.6	35.2	38.4	35.7	28.4	26.6	26	30.1	25.7	20.4	23.5	64.7	25	28.4	25	18	31	26.3	19.6	33.2	22.7
LOC409852	657.7	697.8	609.9	684.3	446.5	659.8	783	957	968.9	517.2	469.5	751.6	1063	1125.2	901.3	861.1	830.4	905.5	1113.1	910.2	887.9	994.3	757.9	803.3	1030.8	738.5	3134	848.6	813.8	976.1	897.7	998.8	1125.5	760.9	1220.5	1068
LOC409856	78.4	99.4	80.6	67.2	55.3	80.4	93.5	83.3	84.7	49.8	52.4	83.8	91.7	99.4	132.5	97.5	113.7	114.3	105.1	78.5	83.5	91.6	78.3	104.8	81.3	81.7	139	90.8	96.5	85.4	65.7	76.3	83.4	77.1	86.1	81.9
LOC409865	329.4	263.8	329.1	289.1	230.6	298.7	299.8	268.3	297.1	185.4	197.6	315	252.8	271.2	279.1	240	243.5	288	248	245	225.2	255.9	279.9	313.8	239.4	245.3	242.6	230	219.8	205.2	236.1	259.1	235.8	203.6	241.6	252
LOC409876	240.2	231.3	246.4	237.4	330.6	245.3	241.1	214.2	232.4	262.8	292.4	232	267.3	235.8	259.2	253.6	254.6	248.2	275.4	242.4	241.5	250.2	235.3	214	225.4	227.7	547.9	245	252.8	235.4	266.6	289.1	273	325.9	290.7	263.6
LOC409882	249.3	234.4	232.8	242.5	304.5	245.6	265.2	246.2	260.1	387.5	331.7	238.7	262.8	246.4	283.1	262.5	300.7	319.1	288.8	297.6	319.7	317.6	265.5	275.8	252.7	271.5	418.1	275.6	304.3	249	260.7	274.6	262.9	240.3	254.7	262.5
LOC409902	97.7	92.9	101.8	90.1	64.4	95.3	118.2	126.4	108.8	72.5	75.4	109.1	133.3	152	137.2	143.4	144	144.8	146.8	148.7	155.6	153.2	147.2	154.5	124.2	141.6	230.6	159.1	157.4	157.1	151.9	177.8	154.4	151.7	155.5	165
LOC409905	79.3	95.2	77.6	80.2	83.6	93.6	78.8	93.5	92.2	70.1	88.4	103.1	111	97.4	115.8	96.7	86.8	96	104.4	103.2	97.3	113.6	90.6	82.7	87.6	79	160.3	82.4	79.5	85.6	88.7	86.9	94.9	72.3	121.8	88.7
LOC409908	91.7	77.3	88.1	74.7	69.1	80.2	87.3	85.3	87	53.8	63.5	80.5	86	88.3	77.3	84.7	99.3	101.6	95.3	86.6	91.9	92.5	88	78.7	80.4	85.1	158.3	78.6	86	81	85.6	83.7	89.9	64.5	83.6	75.3
LOC409920	73.5	73.4	71.3	72.2	69.3	67.2	66.9	79.4	63.3	66	67.9	67.2	69.2	68.5	66.6	78	64.1	67.4	71.7	69.1	68.2	67.6	68.4	61.4	71.1	68.3	59	68.4	70.4	70.7	73.5	62.7	65.9	69.4	75.3	65
LOC409927	73.4	82	68.8	59.4	49.7	66	60.2	67.4	75.3	44.4	50.5	77.6	78.8	68.1	95.9	78.6	68.4	75.5	73.1	74.2	68.8	75.3	71.6	70.7	75.2	67.8	120.5	65	65	74.5	67.3	73.8	59.9	66.4	60	66.5
LOC409933	91.7	80	91.6	75.9	72.5	95.4	66.4	67.3	57.1	40.4	38.2	55.9	38.6	33.5	40.6	43.8	52.5	46	48.8	24.9	32.2	26.9	21.8	25.7	15.7	17.9	47.1	21	19.5	16.5	26.3	17.5	21.9	14.1	22.1	23.5
LOC409943	78.7	104.9	74.6	80.3	68.4	87.8	90.2	91.5	90	82.6	79.8	74	107.3	128.5	141.9	151.5	111.2	112.1	107.6	129.1	142.9	142.8	119.1	141.1	132.8	151	248.3	150.2	161.2	160.6	123.8	144.6	148.7	142.7	140.8	131.5
LOC409961	405.9	418.6	403.1	404.2	507.3	379.3	378.3	398.1	372.4	406.3	473.8	384.6	369.9	343.9	371.7	342.4	358.5	384	382.1	341.8	340.8	360.4	323.5	326.2	325.7	313.9	451.6	325.1	338.7	328.7	311.8	318.1	337.2	255.3	358.5	305.4
LOC409968	133.6	145.2	131.2	113.2	69.8	122.8	125.6	123.9	121.7	57.8	54.2	129.3	109.3	104.7	120.8	106.8	113.7	116.1	101.8	125.8	100.5	110.5	115.7	117.1	116.6	106	90.2	110.8	101	118.1	121.5	111.2	93.6	116.9	100.4	122.5
LOC409983	360.2	384.7	393	324.8	299	359.2	419.8	419.4	390.8	233.5	315	412.4	459.8	446	494.4	468.8	483.3	512.2	472	435	456	485.9	428.9	462.5	406.1	396.1	922.4	456.3	433.3	437.4	418.3	475.9	440.2	395	431.3	440.8
LOC409984	22	21.6	21.2	24.9	26	25.9	24.1	22.6	26.2	26.8	25.3	29	26	24.4	24.2	24.8	24.9	24.5	26.9	23.7	24.1	26.8	23.5	25.9	33.3	30	8.7	26.1	26.8	24.2	24.4	25.3	23.5	29.7	26.6	27.7
LOC409991	20.3	27.5	21.8	20.2	22.7	22.9	22.5	24.1	23.5	20.5	25.5	22.4	25.4	28.3	33.2	28.6	23	28.4	25.4	31.5	29.4	29.2	28.7	29.8	33.3	26.6	34.5	30.4	28.3	36.3	29.9	27.9	34.4	44.5	28.6	35.5
LOC409995	13.4	11.3	14.8	15.1	18.9	12.7	14.1	14.4	14	28.9	32.7	16.8	13.5	12.8	14.5	13.9	11	14	11.9	14.2	15.9	11.7	11.5	12.6	14.1	15.2	7	13.3	13.1	13.1	14	11	15.2	12.9	14.2	14.7
LOC410003	144.8	149.5	159.7	159.1	198.2	151.8	168.5	152.8	174.7	180.4	209.3	178	179.4	173.5	193	195	190.4	171.5	181.5	165.8	189.5	190.9	171.5	181.3	169.3	169.3	262.8	176.1	179.8	173.3	176.7	188.3	179.6	148.3	183.9	170.8
LOC410012	188.6	173.7	181.6	169.2	160.7	163.4	190	171.8	198.2	161.6	161.3	208.6	180.2	164.5	177.6	184.4	192.8	192.4	181.1	168.9	193.5	192.1	169.1	197	191.7	177.9	265.2	202.5	171.3	178.3	194.4	207.7	204.1	197.5	199.8	202
LOC410015	99.2	89.6	102.2	95.2	121	96.7	98.7	88.1	92.4	122.1	111.2	92.6	97.3	93.2	90.6	104.1	101.5	89.7	99.5	94	97.3	102.7	90.8	92.6	88.1	90.4	131.3	88.7	91.7	89.6	91.8	95.2	95.8	89.4	105	97.6
LOC410030	60.5	57	51.9	56.9	59.4	50.3	46.5	49.2	55.5	49.7	62.7	60.9	45.3	40.8	51.6	47.2	37	44.1	45.2	48.7	43.2	45.6	49	51	51.4	44.7	47.9	43.3	45.2	49.8	51.2	47.1	44.4	52.5	49	45.4
LOC410031	43.7	39.9	42.7	42.6	35.4	44.3	44.2	46.4	41.2	39.1	30.4	40	39.4	36.2	34.2	42.8	41.6	36.4	39.4	38.6	41.5	43.6	38.5	36.5	37.4	39.3	44	41.9	39.7	40.8	41.5	37.2	36.6	40.2	36.7	39.3
LOC410035	29.1	34.4	32.8	29	24.1	31.8	36.4	35.3	34.6	22.5	24.2	33.4	39.5	35.9	37.8	35.7	44	40.6	51.2	39.6	45.8	47.6	37.2	40.2	35.7	38.3	91.2	46	47.5	39	38.3	45.2	46.3	38.9	48.1	48.5
LOC410037	40.1	48.8	49.3	49.3	74.6	49.6	48.4	44.6	42.8	79.3	95.6	50.4	43.6	51.5	36.8	45.8	40.5	42.5	44.3	47.3	51.1	46.1	46	44.2	44.1	45.7	22.6	48.1	50.7	50.5	53.1	46	46.6	49.6	45.3	49.2
LOC410044	57.3	63.2	60.4	47.7	44.3	53.5	53	60.9	54.6	28.4	27.4	56	70.4	61.2	82.3	59.3	71.6	86.8	68.8	51.6	54	62	49.3	58.1	44.8	47.5	175.7	54.8	57.5	55.1	40.4	50.9	53	43.7	61.3	51
LOC410045	44.5	40.8	38.9	42.1	38.8	43.9	46.9	43	42.9	40.6	46.6	40.5	44.6	43.1	38.2	44.9	46.3	40.3	49.8	48.9	46.8	48.7	42.9	43	40.2	44.1	52.8	42.1	46.3	48.3	47.6	48.8	48.1	48.6	45.1	49
LOC410062	73.5	86.7	77.3	69	57.9	85.2	76.9	85.1	77.1	54.3	56.1	71.1	89.3	103.5	122.2	102.4	89.1	103.8	98.1	83.1	104.6	102.2	101.2	116.3	96.1	97.7	198.4	108.6	110	129.9	91.9	94.4	113.7	127.6	134	92.9
LOC410065	34.5	24.4	24.3	30	33.7	18.8	23.7	31.8	38.3	26.5	23.7	16.7	36.6	21.8	25.7	24.4	24.8	35.9	49.8	21.2	31.7	27.9	17.7	24.2	23.4	24.5	82.6	18.7	18.4	13.6	22.9	23	16.2	12.2	26	20.7
LOC410073	10.9	11	11.8	11.6	16.2	11.7	13.1	13.9	13.1	15	16.5	13.6	12.2	12.6	16.3	13.3	13.8	13.9	13.3	15.6	12.1	13.7	16.9	13	13.6	16.6	8.1	14.5	14.9	15.6	14.4	17.7	16.7	17.6	14	15.4
LOC410083	37.3	39.9	41.1	41.8	25.8	43.4	42	38.9	35.2	22.3	24	40.9	33	37.2	38.8	34.4	36.9	35.5	36.6	36.9	36.9	35.3	37.7	35	39.4	40.5	27.8	43.1	41.1	39.7	44.6	46	39.8	45	39.6	46
LOC410085	464.5	487.1	441	490	593.9	450.5	431.3	437.6	462.8	595.1	637.2	443.5	416.8	398.7	466.8	433.9	439.1	444.1	405.1	374.5	386.9	418.8	370.6	416.8	383.9	370.1	486.7	395.8	386.1	377.4	353.1	364.6	373.3	339.6	410.1	353
LOC410091	71.8	68.3	66.5	77.7	54.9	63.8	98.2	85.1	89.6	66.5	61.2	74.2	109.3	92.7	76.9	82	85.9	86.7	104.6	79.9	100.3	81.9	88.2	91.9	84.6	77.7	164.8	84.7	92.2	95.4	98.6	108.5	106.9	104.1	101.6	95.2
LOC410105	50.3	56.1	53.4	51.4	47.6	50.3	48.4	49.5	48.5	56	52	52.9	48.9	45.7	46.7	41.7	52.2	46.2	43.4	48	45.9	47.3	48.1	45.9	51.4	49.4	23.3	48.5	49.8	47	49.9	44.5	42.2	51.5	42.1	46.7
LOC410115	113.1	113	117.2	122	97.6	113.4	112.1	111.6	117	117.2	103.9	107.5	104.7	110.6	112.4	112.8	106.5	111.5	105.6	114	123.9	126.8	125.3	126.6	124.7	125.1	85.9	125.4	123.2	131.2	116.7	129.1	115.8	134	119.2	111.4
LOC410129	97.7	110.3	95.9	86	48.1	91.7	100.9	107.4	98.4	42.1	39	98.5	112.1	115.6	129.1	112.1	116.6	116.8	113.1	114.3	107.8	123.4	113.2	114.4	113	104.6	129.8	103.5	109.1	108.5	107.2	106.4	103.8	85.8	102.8	97.7
LOC410133	111.9	131.1	159.3	102.5	76.8	108.6	148.2	123.1	113.4	50.4	55.5	133.8	160	118.6	189.6	124.6	149.5	171.9	151.1	102.7	94.9	123.8	93.9	102.3	83.3	102.4	352.3	110.2	102.2	97	88.2	105.1	90.3	92.6	154.2	102.4
LOC410158	285	282.5	286.2	261	254.1	276.6	238	229.5	233.5	214	208.8	252.3	231.5	215.8	234	214.1	222.5	214.6	214.9	240.5	220.3	221.1	233.6	241.9	230.4	235.1	159.2	232.5	232.8	248.8	258.2	258.6	221.9	251.9	219.6	235.8
LOC410159	93.5	103.2	107	80.5	57	97.1	101.4	115.3	106.6	53.7	48.7	96.6	126.1	127.1	133.2	130.2	138.8	148.5	141.7	120.5	123.3	133.4	121.1	131.9	118.9	121.1	265.4	137.1	132.1	126.9	115.6	136.3	120.2	115.9	118.6	124.2
LOC410162	33.3	30.4	36.2	36.9	38.5	36.6	32.9	33.4	32.4	43.3	46.3	38	35.9	32.7	35.6	33	33.6	33.3	30.7	38.4	37.8	32.2	37.8	37.6	38.6	39.8	14.9	43.6	36.2	37.9	39.5	36.1	43.6	48	37.7	38.1
LOC410175	21.7	23.2	23.6	26.4	36.7	18.3	22	28.2	25.8	31.3	44.9	27	23.6	24.7	27.7	25.1	23.4	27.3	27.9	20.2	18.9	26.1	17.3	26.8	27.7	21.8	51	24.9	28.7	29.4	24.4	23.4	22.8	22.9	32.2	26.2
LOC410183	75.4	74.9	85.7	73.7	62.1	77.6	81.1	84.2	74.1	65.1	56	77.1	74.1	74	74.4	67.3	68.3	70.4	63.5	75.2	69.9	76.7	74.3	73.2	69.3	76.6	46.1	74.9	75.3	71.4	81	74	70.2	75	58.4	77.8
LOC410201	81.1	78.2	73.8	79.3	44.9	79.7	78.5	79.3	72.7	52.2	38.7	79.1	61.7	77.7	91.4	74.1	70	80.1	62.5	72.3	66.1	71.3	66.8	74.7	61.9	67.2	54.7	74.4	74	71.3	51.3	61.6	65	76.8	58.4	59.1
LOC410208	11.6	12.8	11.2	11.6	6.3	9.6	13.8	12.3	13.7	6	6.2	13.4	13.3	11.7	14.6	11.7	13.8	13.5	13.7	13.3	10.4	13.4	12.2	14.7	13.7	13.2	13.2	12.5	11.1	13.7	11.8	12.3	12	15.3	11	13.7
LOC410239	51.9	50.5	54.4	50.9	43	52	55.4	55.5	50.7	53.4	45.4	50.3	49.7	49.4	50.5	44.9	50.7	47.4	41.5	50.4	47.1	50	51.4	44.3	46.9	49.8	33.8	47.2	46.8	50.3	52	50.8	42.5	43.3	37.9	45.7
LOC410253	415.5	488.1	371.6	305.6	304	364	398.7	392.2	388.7	299.9	284.4	381.7	446.2	403.6	537.9	495.7	534.7	603.9	533.2	328.9	359.9	424.2	333.8	392.1	319.2	284.6	800.4	364	357.5	329.4	227.9	338	304.3	275.8	381.4	291.4
LOC410257	14.3	24.1	15.5	15.9	12.8	18.5	18.7	20.6	19.9	13.5	16.8	26.8	22.5	24.5	20.3	30	20.6	21.6	21	25.4	21.3	25.6	25.1	29.1	26.3	20.7	19	29.3	24.2	30.7	18.7	25	24.3	30.6	20.1	24.2
LOC410258	265.1	269	284.5	229.4	207	209.5	222.2	209.4	233.4	138.1	154.3	230.7	217.2	224.9	274.7	238.6	215.7	221	208	195.9	240.3	222.7	197.3	174.6	187.7	195.3	450.5	190.8	188.7	204.1	177.4	204.3	164.7	185.1	189	152.2
LOC410270	2414	2427.6	2154.3	2242.1	3312.6	2146.6	1721.4	1777.3	1823.7	2828.7	2428	1773	1414.7	1584.7	1653.2	1590.1	1678.9	1544.2	1222.7	1104.4	1396.2	1186.9	1034.5	1084.6	702.2	972.8	1956.7	759.7	968.6	662.4	802.5	798.4	687.4	639.5	607.8	501.1
LOC410279	159.6	170	179.9	143.6	181.3	151.7	189.8	167.3	183.1	173.1	181	204	222.2	194.2	212.3	205.8	239.1	252.4	234.5	173.8	219.1	210.1	179	202.2	149.4	167.2	530.7	194	203.3	204.7	164.2	186.5	201.2	190.9	225.9	195.6
LOC410309	399.4	476.9	420.4	350.4	565.3	404.8	456	505.7	500.5	620.1	657.7	457.2	677.4	607.2	744.6	794.4	1088.8	1117.9	837.7	509.2	692.2	797.3	635	635.7	467.7	563.4	2389.1	832.1	852.6	748	421.4	603.8	886.3	598.4	846.2	660.3
LOC410315	39.5	44.6	41.8	36.9	23.8	39.6	42.7	40.4	41	29.9	24.8	46.8	42.7	36.5	52.1	41.3	39.2	41.3	41	41	38.6	45.3	39.8	43.7	47.6	42.4	34.5	46.3	38	41.9	40.1	38.8	35.2	38.9	38.4	40.1
LOC410316	25.4	21.7	23	27	36.4	27.6	27	24	27	44.9	42.6	27.2	28	30.1	26.5	29.2	29.1	27.8	25.9	29.2	33.2	28.7	29.2	29.1	24.7	27.5	41.4	29.6	29.4	30.9	31.4	32.2	32.5	33.6	30.8	30.9
LOC410319	82.1	75.1	75.6	66.1	72.1	68.6	63.6	59.1	62.7	53.8	40.4	61.8	58	56	57.7	61	56	56.6	63.1	57	53.3	54.6	54.6	56.2	54.5	49.1	50.2	47.7	51.8	53.5	55.2	56.9	47.9	43.7	46.4	54.1
LOC410320	281.1	227	308.1	266.5	320.8	263.3	218	207	210.7	149.1	188.5	198.7	196.9	161.9	206	157.1	182.6	202.1	190.5	129.6	154.3	157.2	123.5	124.9	98.4	91	216.1	99.1	103.3	112.9	103	95.2	92.8	80.9	106.5	95.2
LOC410324	14.8	15.8	17.5	19.5	18.8	18.4	16.9	15.8	17	32.9	28.5	15.5	14.1	15.5	12.6	13.7	13.4	10.4	12.7	13.5	17.7	16.6	17.6	13.7	17.7	17.2	6	17.5	16.4	16.9	15.2	16.1	13.5	17.6	17.3	15
LOC410338	134.3	144.1	130.3	141.8	134.9	133.4	119.9	125	118.6	137.4	141.2	127.2	124.8	124.1	115.3	117.6	112.6	108.6	119.1	141.7	115.1	122.9	128	111.5	130.4	135.1	52.6	127.9	125.5	113.7	130	119.1	130.8	119.9	130.2	116
LOC410348	58.2	56	63.5	55.3	49.1	50.7	62.7	62.3	59.6	33.7	42.1	56.4	60	62.6	62.5	61.8	59.7	75.4	69	53	62.1	60.7	50.4	57.7	48.6	50.8	117.1	52.3	59.3	51.8	47.6	57.4	54.6	47.2	57.9	53.5
LOC410354	15.2	13.1	12.2	14.6	13.4	13.8	13.7	12.3	13.8	16	13.7	13.8	15	12.3	13.4	13	10.5	14.8	13.9	16.9	18.8	14.9	15.6	13.6	15.6	17.9	16	16.2	16.5	15.9	17.8	20.1	16	15.1	16.6	16
LOC410363	74.8	72.4	90.1	54.3	51.3	63.9	85.4	76.1	75.2	35.3	43.8	86.8	88.5	79.2	101.4	89.7	104.2	106.3	96.6	67.2	77.5	97	78	91.9	61.4	63.5	173.7	79.4	72.6	63.5	57.8	80.2	58.9	41.7	75.1	62.5
LOC410369	23.2	37.3	24.3	31.5	21.8	27.8	39.8	40	32	18.5	17.1	28.5	48.4	43.8	40.4	34.5	40.6	63.6	63.4	26.5	34.7	43.5	28.4	31.2	34.4	27.3	132.7	27.9	27.1	29.8	25.3	28.4	42	30.9	43.4	28.6
LOC410371	154.5	197.3	129.8	118	108.2	155.5	147.5	165.4	140.8	82.5	112	171.3	189.2	188.4	205.1	251	230.2	258.2	236.1	158.5	167.2	184	186.4	201.2	150.6	141.6	452.2	194.8	192.2	202.8	128.3	166.8	201.6	158.2	206.2	200.2
LOC410375	76.4	112.9	82	68.4	69.9	86.7	78.6	76.4	82.2	47.2	58.1	69.9	79.7	77.3	116	79.3	82.8	97.9	99.2	54.3	56.4	71.3	50.3	59.8	55.5	52.8	158.4	48.6	54.2	68.1	45.7	51.1	42.9	45.1	58.2	39.9
LOC410380	83.2	79	90.4	98.9	100.9	85.6	86	94.6	100.8	115.6	106.5	75.1	93.8	71.2	69.8	82.7	73.7	91.3	104.9	89	119.4	117.3	100.2	91.7	93.4	107	238.7	126.5	127.9	96.1	115	136.5	117.8	90.5	131.1	125
LOC410383	26.3	29	27.5	24	15.9	28.6	26.3	24.2	24.3	16.6	17.9	28.4	27.6	28	28.2	28	27.2	28.3	28.3	28.7	26.1	29	29	31.6	28.1	28	45.4	30.8	29.9	30.4	29.3	32.1	30.4	30.9	29.5	33.9
LOC410385	63.7	62.4	70.2	67.5	74.4	61.7	59.7	57.1	63.8	69.9	66	64.1	46	46.7	50.5	52.9	53.1	52.3	49.3	54.1	54.5	54.3	49.7	57.7	53.4	52.5	94.2	56.7	53.3	52	55.8	58.9	56.2	54.9	55.7	52.7
LOC410393	1618.6	1822.6	1770.6	1426.3	1709	1856.7	1422	1358	1495	1867.7	1764.6	1326.7	1290.5	1271.8	1288.6	1323.6	1486.9	1355.9	1210.9	1152.2	1282.4	1196.3	1084.9	1167	808.4	1014.5	1361.6	980.6	1095.6	1110.1	844.9	1039.6	774.9	758.9	748.7	667
LOC410408	704.2	788.3	689.3	574.5	490.4	571.8	621.7	560.2	635.4	398	380.5	611.3	693.9	638.4	794.8	684.8	747.6	859.3	704	538.9	550	689	534.5	602.8	543.8	528.3	1588.3	527.9	500.2	466.1	435.8	483.8	464	375.3	514.4	436.4
LOC410422	15.2	13.4	15	15.2	22.9	15.4	14	14.7	18.8	30.9	25.4	18.2	20.1	15.9	18.4	14.8	18.2	18	16.3	17.7	20.3	20.7	18.7	18.2	17.4	18.4	20.1	16.8	16.7	17.6	18.1	14	19.4	16.5	21	17.7
LOC410427	304.4	320.3	312.3	276.8	306	271.6	313.5	320.2	313.7	270.8	305.1	311.5	366.5	361.2	441	383.2	454.1	446	409.9	288.3	338.7	404.4	305.6	292.3	269.5	284	865	321.4	334.7	289.7	239.5	286.7	292.7	201.9	365.2	251.2
LOC410428	12.3	10	13.6	15.2	21.2	14.8	18.5	15.5	13.3	24.1	21.4	13.6	11	14.7	13.1	12.3	13.4	11.4	12.1	13.4	13.4	10.1	15.2	12.2	11.2	13.3	4	12.7	14.8	13.8	12.7	12.9	12	13.1	13.6	11.1
LOC410441	162	159.2	156.1	162.8	144.5	150.3	142.9	137.8	148.6	130.3	128.3	147.3	127.6	114.4	138.7	142.3	123.3	139.5	126.7	147	138.1	136.5	134.6	155.2	143.6	143.3	181.3	143.3	130	124.9	150.7	141.4	138.6	140.6	130	142.3
LOC410448	10.3	12.7	9.3	9.9	6.8	12.6	12.4	14	14.7	4.5	10.5	16.4	20.2	18.3	21.6	22.5	18.4	19.7	16.8	16.7	17.2	16.1	15.7	14.2	12.5	12.3	48.7	15.3	14	16.6	12.4	15.2	17	13.5	19.8	14.7
LOC410487	113.6	118.4	106.5	79.6	59.1	96	109	91.8	106.9	34.1	46.2	99.9	137.7	146	185.7	147.4	187.7	201.4	171.7	115.6	133.7	156	111.5	117	88.6	98.7	459.2	115.7	125.2	114.9	84.3	115.7	122.6	97.5	142.8	110.4
LOC410493	38.7	34.6	37	31.8	27.5	33.2	35.9	39.1	37.4	35.5	25.4	36.3	39.7	38.9	41.2	39.9	39.9	38	35.2	39	34.2	36.8	38.9	40.8	37.9	40.7	25.9	39.7	39.5	38.9	37.5	41.5	37	42.7	37	38.9
LOC410497	347.8	397.5	351.6	268.7	284.2	335.6	317.4	338	330.1	214.3	238.4	341.8	350.9	331.8	420.7	396	404.1	440.3	410.7	330.5	362.4	401	313.5	376.2	328.2	314	865.2	366.6	378.8	353	270.9	340.9	365.9	290.3	379.2	359.9
LOC410514	13.8	13.4	12.9	13.8	10	14.3	18.3	18.2	19.8	7.2	7.9	16.7	21.2	22.9	29.8	20.7	22.9	30.1	30.1	21.1	21.9	25.5	20.2	22.7	16.7	18.5	72	18.9	22.7	19.8	17.7	19	24.8	20.8	21.6	24.8
LOC410516	38.6	41.3	40.4	40.7	37.4	34	39.2	35.2	36.3	40.4	33.5	37.9	32.1	37.5	41.4	40	31.4	38.1	35.2	39.9	40.4	46.1	42.1	41.7	47.4	45.6	38	43.5	47.9	45.9	40.9	42.9	41.8	40.7	35.9	30.8
LOC410527	597.5	690.1	632.2	455.1	317.5	523.2	670.4	658.1	671.5	240.4	240.6	630.9	739.8	754.7	784.6	807.2	836.7	1028.3	992.9	616.9	698.4	795.9	622.3	652	523.2	563.8	2253.8	806.1	672.1	624.3	788.2	718.1	764.3	684.3	987.3	768
LOC410542	22.7	20.2	21.8	20.7	18.3	21.1	24.6	24.1	22.8	20.2	16.1	24.1	18.4	20.9	19.3	23.2	20.5	21.6	18.7	21	21	19.1	22.2	21.2	23.5	22.1	15.1	24	18.7	22.4	23.7	20.3	21.9	26.4	17.5	20.4
LOC410545	98.2	113	99.5	95.2	78.7	104.7	110.5	105.9	92	79.4	77.9	98.4	112.6	116.4	121.7	113.7	115.1	102.3	114.3	108.5	105.5	114.3	109.8	108.3	103.8	102.3	177	108.8	114.7	115.1	114.5	117.3	120.3	93.6	109.2	109.5
LOC410553	101.2	155.9	110.8	78.1	53.9	106.8	102.7	115.5	96.5	36.3	38.8	104.9	122.3	96.3	145.9	104.3	171.7	176.3	153.1	82.2	83	102.2	81.2	82.2	82.3	74.2	258.9	85.4	84.7	85.4	64.4	74.2	82.5	64.8	91.7	73.5
LOC410567	224	199.7	229.6	170.1	125	157.1	220	201.3	220	122.3	123.3	201.6	272.8	268.9	313	324	339.7	334.1	348.4	276.4	337.8	340.5	266.7	256.4	212.7	251.1	807.7	268.3	307.9	247	256	314.2	285.2	232.2	332.6	275.8
LOC410580	60.5	64.3	65.5	49.8	33.3	52.5	58.1	56	51.7	28.7	30.9	52.3	63.7	58.1	68.5	64.9	54.4	59.8	61.2	54.8	63.2	61.2	58.1	56.1	61	50.4	113.4	58	58.9	68.2	56	66	53.5	57.5	62.3	57.6
LOC410600	163.8	192	182.2	115.9	113.4	146.8	146.6	103.2	144.7	71.1	77.8	116.9	124.1	105.9	125.5	120.7	155	137.2	142.2	92.3	70.7	75.2	62.8	66.9	40.2	45.4	175.7	48.3	55.4	44.1	40.2	47.7	41.9	39.6	58.8	37.8
LOC410604	196	202.6	183.2	189.8	194.3	189.3	198.2	205.5	201.9	213.9	232.9	197.4	186.5	202.6	180	193.2	186.4	175.4	194.9	189.2	183.8	191	204.4	200.2	215.7	179.4	262	224.6	206.4	217.2	213.5	217	256.5	215.9	261.8	232
LOC410607	80.4	69.3	76.7	72.3	79.1	70	63	68.9	80.5	101.9	98	80.4	71.1	65	69.4	68.5	61.7	74.3	60.7	70.4	79.4	69.7	67.6	83.1	82.9	75.7	74.6	73	69.7	70.7	62.5	64.9	76.6	83.6	72.2	68.9
LOC410613	39.4	45.5	42.8	40.2	41.9	48.2	75.1	70.7	97.3	57.8	73.2	76.1	92.6	85.2	137.4	117.6	99.4	98.2	90.7	87.8	94.8	101.4	84	111.5	121.5	97.1	174.9	126	113.4	94.6	102.7	94.1	68.9	80.3	76.4	68.6
LOC410614	2119.9	1728.6	1396.6	875.8	1960.6	1653.2	1316.1	1138.8	966	647.6	1537	960.1	1284.1	1049	1135.4	1816	1146	1730.1	1568.2	861.7	1140.8	696.2	837.9	955.2	550.2	520.2	2052	460.4	420.3	589	473.4	499	509.5	426.9	677.1	453.5
LOC410626	298	238.3	231.9	275.7	252.4	171	317.9	391.4	421.6	155.2	251.6	351.4	435.4	408.2	228.5	158.6	138.8	594.8	769.6	656.8	597.1	691.9	323.8	426.8	263.4	341.3	798.9	196.6	478.1	384.7	647.9	1213.7	346.1	206.9	1019.3	207.8
LOC410637	164.2	171.3	176.8	139.3	136.3	143.4	151.1	149.5	147.2	112.4	126.4	145.4	181	180.6	201	174.1	217.5	213.8	217.2	143.7	178.5	186	145.9	166.4	142.9	141.2	438.7	170.8	161.5	150.2	128.8	163.6	165.9	136	176.6	148.6
LOC410638	50.7	55.5	32.8	31.6	23.5	57.5	28.1	29.9	20.5	27.1	18.2	24.1	15.8	22.9	87.6	24	41	42.2	22.9	10.6	17.6	19.2	4.8	4.1	18.9	13.4	57.1	15.4	11.1	19.4	11.1	8.7	19.1	13	14.1	20.4
LOC410681	17.5	19	16.5	17.9	15.5	16.6	18.7	16.5	15.5	9.9	14.5	19.2	17.7	17.3	17.2	16.7	16.1	13.1	15.3	13.9	16.5	18	16.7	16.1	17.5	14.5	22.7	15.4	16.2	18.1	14.6	16.3	14.8	17.2	15.6	15
LOC410705	37.1	28.8	28.1	24.8	25.5	37.8	34.5	35.9	38.5	27.6	39.3	42.6	53.2	86.8	49.4	104	65.7	51.7	75.3	57.8	87.2	62.6	75.7	95.7	48.5	54.2	96.7	70.9	73.8	94.3	46.4	90.7	91.1	106	107.3	80.7
LOC410710	586.5	544.5	624.2	536.4	455.7	573	602.9	565.4	539.9	567.4	383.8	548.5	606.7	582.8	648.3	604.7	672.6	617.2	610.7	637.9	635.6	631.4	619.3	588.4	512.2	579.2	466	600	623.4	574.3	674.9	715.5	532.5	486.9	528.8	523.2
LOC410717	399.3	471.1	447.8	325.5	274.1	410.6	437.6	452.5	435	216.5	228.3	433.4	544.1	536.3	697.3	533.3	633.3	675.7	579.1	467.5	513.7	587.6	464	500.1	451.5	434.3	1247.6	511	486.1	473.5	401.2	419.9	431.4	386.2	469.8	410.4
LOC410724	7.2	8.7	10.2	8.9	14.5	8.7	8.7	13	11.9	8.5	15	8.6	11.2	20.2	9.5	10.7	10.6	12.3	10	8.4	14.1	11.7	12.4	8.3	10.5	10.9	26.2	15.2	10.2	13.6	12.1	9	17.3	16.9	20	11
LOC410732	128.7	165.9	127.7	144.2	140	182.1	170.6	185	153.9	106.7	116	182.7	199.3	271.4	315.3	314.7	329.1	335.3	298	176.5	248.4	325.2	258.5	319.4	222.4	210.4	977.4	348.3	298.3	325.7	153.1	265.7	387.4	333	402.1	325.2
LOC410741	173.3	172.2	141.4	155.1	154.3	183	243.4	300	310.1	274.2	274.8	258.5	351.7	409.7	480.6	469	441.3	544.4	472.5	418.3	554	528.1	438.4	453.4	406.1	434.2	1238.7	522.7	472.5	504.2	382.9	414.1	583.3	455	560.8	482.4
LOC410747	2113.6	1986.8	1661	767.6	1502.8	1191.3	1731	550.5	848.7	390.6	366.3	755.4	795.9	181.4	432	276.9	531.9	258.5	234.4	50.2	70.5	105.1	19.9	197.3	27.2	68.2	117.2	23.6	48	66.9	68.6	42.6	14.5	10.4	10.9	6.9
LOC410749	33.7	32.9	31.7	33	25.3	29.8	34.4	31.6	36.4	31.4	27.6	33.7	32.2	32.8	36.5	32.4	34.4	33.9	31.9	35.5	32.7	35.1	31.9	37.2	35	34.2	27.9	32.8	33.3	34.8	32.5	36.3	36.4	32.4	37.2	36.8
LOC410771	351.4	353	369.5	310.1	247.9	310.4	349.8	323.5	327.3	168.5	182.3	318.8	342.4	263.7	325.7	243.7	378.7	399.7	290.3	190.1	199.1	230.8	176.5	176.8	129.4	132.4	426.2	157	155	128.7	134.5	138.8	127	81.3	142.7	114.1
LOC410785	311.3	361.1	322.3	250.8	281.6	305.7	337.6	306.8	365.8	246.2	315.3	310.7	457.8	474.3	593.8	521.5	630.1	685.8	487.6	319.1	493.7	457.6	348.3	393.9	238.4	269.4	1232.9	349.4	379.5	372.2	181	279.6	340.2	276.4	347.6	257
LOC410791	476.7	402.6	379.3	300.7	372.7	444.3	443.1	509.7	468.2	530.8	484.1	383.1	521.5	534.9	615.9	532.3	609	547.1	475	262.2	347.3	212.4	264.8	261.9	142.7	134.9	354.6	88.5	149.7	142.8	131.4	185.8	165.4	123.7	152.4	124.6
LOC410795	264.8	334.8	274.1	257.5	322.5	292.7	219.2	231.7	226.8	216.3	246.9	247.1	218.2	188.6	258.5	196.6	245.4	270.1	217.7	155.6	166.7	212.1	153.6	179.6	163.7	147.4	453	160.8	190.6	180.1	143.2	147.8	177.5	153.1	209.3	164.4
LOC410802	175.2	151.8	153.2	136.3	115.5	141.2	174.8	186	192.2	116.6	115.8	171.5	251.1	267.7	293.9	284.7	302.8	294.2	285.1	206.2	235.4	271.6	212	229.4	206.3	183.8	601.4	219.1	211.5	205.1	191.2	230	229.6	172.5	252.3	203
LOC410815	53.2	80.9	48.1	71.5	73	41.3	48.7	38.1	50.5	40.1	36.3	26.5	46.6	22.5	15.9	20.8	25.3	41.8	89.1	20.7	33.9	19.3	16.5	24.7	22.7	17.2	71.3	9.6	12.2	12.4	19.9	10.2	14.6	11.8	15.4	13.3
LOC410819	34.8	45.1	28.8	29.7	41.6	38.4	37	41.8	40.3	28.5	35.8	37.1	47.7	45.6	36.7	29.8	37.9	47.7	37.9	25.5	30.1	41.9	21.8	31.7	33.8	20.8	90.7	24.3	29.1	32.8	18.4	19.4	42	18.1	45.1	38.1
LOC410828	26.5	21.3	29.9	24.2	30.6	25.9	21.8	21.3	23.6	28.1	25.8	22.5	25.9	24.3	24.5	23.5	24.1	24.4	21.5	25.6	30.6	23	21.8	23.5	21.3	23.2	26.3	21.2	22.2	18.3	26.2	26.2	26.6	27.9	21	27
LOC410831	163.7	162.2	164	128.5	128	140.7	163.6	153.2	165	120.3	125.2	159.6	176.8	183.7	192.3	180.7	193.1	200.1	201.6	144.9	161.4	186.6	155.6	167.5	139.1	142.1	345.9	151.7	157.3	151.8	136.3	161.5	156.5	125	163.5	156
LOC410838	121.2	103.5	113.7	112.2	126.8	94	118.9	115.8	119.6	116.4	106.8	116.9	119.3	130.4	160.7	138.1	137.5	138.4	139.6	111.5	129.7	151.4	121	110.1	100.9	107.6	247.5	124.2	128.8	104.4	112.6	109.7	132.5	104.8	143.8	105.7
LOC410840	28.7	33.7	30.4	26.7	29.1	28.3	29.1	32.6	31.7	29.2	27.7	30.2	29.4	26.2	29.2	32.2	30.9	34.2	27.1	27.6	28	30.2	24.6	28.6	29.6	26.6	41.8	30	26.7	28.4	28.4	27.9	28.1	21.6	26.4	30.3
LOC410848	57.5	71.8	62.2	59.8	46.5	55.3	61.6	51.2	62	49.1	38	52.3	62.3	54.5	58.6	50.6	60.8	63.8	71.6	59.6	62.6	60.4	53.2	61.1	63.4	55.5	85.4	58.9	57.4	57.4	58.7	61.1	52	61.8	53.3	54.5
LOC410852	1930.1	1371.1	1955.8	1813	1938.4	1674.1	1298.4	1450.1	1401.6	1102.3	919.8	1284.2	1184	1234.7	999.7	1158.9	1309.2	1159.7	1269.5	825.2	1351.5	1245.4	1047.1	946.9	841.5	890.4	2899.8	1220	1061.3	893.2	999.2	1351.6	1122.9	959.8	1444.5	1145.8
LOC410860	150.2	194.1	164.2	172.3	205.1	184.5	160.5	155.4	171.8	142.9	202.9	166.7	194.6	204.9	238.5	216.8	236.7	226.8	291.3	205.9	214.7	252	188.6	183.8	212.3	216.5	563.7	257.7	214.5	156.4	185.3	266.2	198.7	205	246.6	149.7
LOC410863	11.6	14.4	12.9	11.2	14.1	11.5	12.5	11.1	13.3	17.7	13.4	13.6	13.5	11	12.3	12.5	12.7	13	10.1	11	10.1	10.7	9.6	11.4	12.6	12.6	9.2	14	12.2	10.4	12.3	14.8	13.4	14.7	14.5	11.7
LOC410867	201.4	210.8	194.3	163	138.9	191.5	204	233.2	212.3	97.8	132	227.7	328	279.4	393.2	290.7	409.7	484.1	405.4	206.5	185.4	282.1	229.6	245.4	168.7	182.2	759.7	227.7	223.8	234.4	149.9	190.2	208.9	163.1	282.4	182.9
LOC410874	77.5	100.7	85.3	79.6	64.1	89.4	84.1	87.5	86.3	64.3	75.4	83.5	85.8	85.2	96.9	89.4	89.6	106.7	78.4	81.8	79	78.5	76.5	82.6	88.9	77.1	92.1	75.1	75.1	80	74.3	81.2	73.3	79.2	69.1	76.4
LOC410893	9.3	9.1	9.7	9.8	12.7	9.2	12.8	10.9	11.1	17.6	13.1	11.8	15.8	20.3	16.2	15.3	15.1	17.2	13.1	12.4	16.4	15.4	14.7	14.7	15	13.5	37.8	13.3	17.5	16	12.2	18	23.5	15.2	22.6	20.1
LOC410906	27.5	27	25.2	24.5	12	22.3	23.6	22.4	21	12.3	7.5	19.2	25.6	28.7	32.9	25.6	28.3	23.8	21.8	23.7	26.8	28	26.5	25.1	25.8	26.2	35.7	26.4	26	25.3	26.2	29.1	23.6	25.7	24.3	21.1
LOC410910	45.3	47.4	37.9	38.9	30.2	42.2	49.6	39.5	44.8	34.2	26.2	44.4	42	54.5	53.9	48.3	46.7	46.9	47.2	50.7	47.8	52	51.5	57.7	44.5	47	44.9	54	50.4	48.7	49.2	53.5	50.5	49.3	45.2	45.4
LOC410915	38.8	32.1	41.8	37.7	33.5	43.5	37.2	38.1	40.2	25.6	30.8	30.4	40.6	37.3	39.1	37	35.3	39.3	40.1	32.2	48.9	36	35.5	32.4	26.4	30.5	155.2	35.3	35.8	27.6	34.6	34.8	36.1	41.3	51.2	42.7
LOC410916	65.9	72.9	64.3	73.2	106.2	75.9	62.2	65.7	69.4	112.4	132.1	67.7	59.9	63.9	59.2	66.9	51.9	51.7	60.3	59.1	63.1	60.5	64.9	61.6	71.8	65.5	30.4	64.4	61.9	70.7	63.2	63.1	65.9	66.9	67	65.1
LOC410918	689	736	659.1	664.6	817.1	652.7	665.6	627.7	588.8	639.9	742.5	652	723.1	656.1	807.6	658.2	894.8	908	838.2	564.4	562.4	715.3	575.9	585.7	490.3	519.2	1366.1	590.9	655.8	572.1	488.1	551.2	526.3	337.5	753.1	513.4
LOC410923	276.5	297.9	277.5	256.7	196.3	283.4	301.1	306.5	261.7	188	174.6	300.7	296	270.2	335.3	294.9	333.4	325.2	308.4	293.6	271	317.2	272.3	281.4	294.4	290.3	416.7	283.9	293.5	259.5	241.9	250.5	250.6	202.6	241.3	250.7
LOC410924	72	73.1	72.7	64.4	57.9	68.5	67.4	76.5	69.7	54.7	68.3	76.4	65.5	73.7	66.9	72.9	64.5	66.7	63.2	66	69.1	69.8	66.9	73.5	73.4	68.2	67.4	71.5	73	66.9	69	61.5	65.1	62.5	65.7	65.9
LOC410926	13.8	10	13.3	10.8	9.3	12.4	14.7	21.5	14.6	10.9	6.5	10.1	17	9.8	14.9	11.9	11.5	17.2	9.4	13.6	14.4	11.7	9.9	10.3	4.6	6.4	7.8	4.9	5.3	6.5	7.7	7.4	4	3.4	6.5	5.6
LOC410954	125.9	256.1	121	120.1	90.7	137.3	199.9	115.4	127.4	75.6	75.2	152.4	150	169.7	196.3	241.8	147.8	160.1	142.7	125.6	152	145.6	143.2	203.8	170.6	142.8	274.3	190.8	165.4	182.8	95.1	141.1	152.5	229.2	157.1	144.8
LOC410956	65.6	69.8	70.8	70.3	83.5	62.2	69.3	55	71.2	69.9	93.1	68.2	72.9	65.2	70.5	56.9	70	72	85.6	53.6	62.1	77.2	54.4	62.1	56.6	54.7	124.7	55.1	62.6	52.3	50.5	59.7	61.6	43	64.4	58.3
LOC410957	13.7	14.4	14.8	13.6	12.8	14.5	17.9	15.5	18	8.2	12.5	16.2	15.9	18	18.3	21.5	24.1	24.6	24.6	14.7	21.4	22.4	16.8	20	14.7	17.5	41.2	20.6	20.4	18.2	16.6	18.3	21	17	21.3	21.2
LOC410969	68.2	57	70.5	68.3	70.8	73.2	73.9	73.6	70.1	83.1	70.7	69.8	77.2	73.5	78.3	71.4	63.6	62.4	66.1	78.9	77	65.8	76.4	66.8	69	74.3	73.8	67.2	72.2	77.8	84.5	79.8	76.6	86.7	75.5	76.9
LOC410989	46.1	13.4	12.6	8.1	8.5	8.7	10.3	13.2	12.5	4.9	9.6	11	11.7	9.4	14.2	11.4	11.4	12.2	12.6	13.6	11	13	11.8	11.7	11.2	10.5	19.1	12.5	10.5	14	10	13.7	10.3	11.2	12.7	11.4
LOC411014	195.7	177	185.6	186.9	226.5	193.1	139.7	151	154.7	189.3	202.9	153.2	128.3	118.3	136.8	132.9	128.5	131.8	113.5	124.5	146.4	125.8	116.4	128.1	124.6	126.1	91.5	114.6	113.9	121.8	121	121.6	119.4	127	121.1	107.3
LOC411047	34.5	31.5	32.7	28.9	19.9	31.8	32	36	35.9	16.3	15.5	37.2	43.8	42.2	50.7	54.9	49.9	47.8	51.7	48.4	62.6	56	52.9	57.5	42	43.2	120.7	58.2	54.3	49.6	48.3	54.5	60.8	50.2	58	62
LOC411049	13.3	8.8	15.8	11.7	10.9	14.9	12.8	9.2	10.5	9.2	6.8	11.2	13.1	7.3	13.5	11	10.5	11.4	9.7	8.9	10.4	11.5	7.6	11.9	6.6	6.5	9.7	8.7	12.4	6.9	9.3	11.6	8.8	5.2	8.8	7.2
LOC411052	45.7	50.2	46.2	38.8	36.5	44.3	52.6	45.9	46.7	30.1	36.5	54.5	52.9	55.5	58.3	60.2	43.8	53	64.2	52.8	45.8	57.8	49.2	69.2	63	58.2	99.5	65.3	67	70.8	66.8	60.6	60	79.8	83.6	80.2
LOC411071	143.3	146.8	139	127.9	121.1	142.2	139.5	137	132.8	118.5	126.4	129.9	122.4	109.5	120	126.4	106.5	112.3	121.8	124.5	136.1	130.2	129.9	132.7	137.4	124.8	113	143.6	121.7	123.2	133.3	157.1	171.3	178.7	130.7	135.5
LOC411088	39.2	35.6	40.2	35.5	21.9	34.7	44.4	48.6	44.1	20.8	23.1	40.1	49.1	45.7	42.2	44.6	42.6	46.1	39.5	40	40	38.4	40.9	35.7	35.7	34.9	41.2	33.9	32.6	32.4	38.9	41.1	34	28.5	33.5	34.7
LOC411099	254.5	211.3	286.2	267	285.8	227.3	303.3	256.8	249.2	225	204.7	241.9	281	269.7	289.5	278.6	347.3	298.7	254.3	193.7	267.2	255.3	208.2	180.8	129.7	165.6	560.5	186.5	220.8	153.7	142.5	192.9	161.9	112.2	161	115.8
LOC411100	82.1	60.5	77.1	83.5	87.9	89.1	66.8	73.8	71.2	79.9	54.9	70.4	54.2	55.9	59.5	70.5	71.5	69	47.8	57.7	70.2	67.1	64.1	65.3	51.5	53.8	62.6	66.3	60.7	59.6	53.2	69.9	56.1	59.6	52.4	60.2
LOC411110	104.9	102.4	113.6	100.8	61.9	130.6	114.8	103.1	94	60.7	56.3	98.2	88.1	96.6	84	100.6	112	89.7	97.6	109.2	104.3	89.2	104.9	104.7	82	91.5	32	92.1	91.6	96.3	102.2	94.2	92.9	85.4	82.8	92.1
LOC411113	20.1	24.8	17.5	21.1	29.3	20.4	20.8	22.4	20.2	28.4	26.3	20.6	22.4	27.4	21.7	23.4	26.7	25.2	28.8	20.9	20.1	21.8	21	20.3	20.8	18.9	44.1	18.6	22.8	22.5	20.2	19.5	22.5	16.4	19.7	21.6
LOC411114	171.7	142.8	164.7	160.2	199.5	144.9	173.5	170.6	187.8	171.9	172.9	181.6	206.3	221.6	183.4	207.6	246.9	215.7	222.9	187	218.7	186.3	189.9	188.9	142.6	152.1	375.6	166.3	213.4	171.3	138.6	164.4	227.9	139.3	204.8	181.6
LOC411121	45.5	42.9	39.3	37.9	33.3	42.8	40.6	42.4	38.1	37.1	35	40.4	37.3	45.3	43.4	44.3	41.8	43.8	47.9	51.2	49.1	42.7	47.8	52.6	48	45.6	47.8	46.1	46.3	48.4	49.7	51.1	51.4	51.7	48.1	51.2
LOC411126	68.3	65.5	62.8	67	86.1	65.9	68.2	63.5	63.5	76.2	79.5	57.7	67.9	64.6	73.4	63.3	70.2	80.7	75.3	63.5	62	72.8	54.6	57.9	54.9	54.3	63.5	52.7	60.6	56.7	55.1	51.1	53.3	43.2	62.4	52.9
LOC411147	46.9	43.5	43.3	39.7	29	45.6	45.7	47.1	40.5	30.2	24.4	42.6	47.5	52.7	49.4	47.2	50.9	46.7	52.1	50	48.2	50.9	48.4	47.5	47.6	50.7	52.9	51.4	48.8	54	48.4	54.9	48.7	57.2	50.8	52.7
LOC411158	103.4	128.4	105.2	89.3	78.5	106.6	124.9	89.6	106.9	69.8	86.2	90.8	138	134.8	145.4	131.5	153.6	167.6	141.2	86.4	109.8	108.4	101.9	119.9	63	75.5	212.1	81.4	84.6	73.5	53.4	77.5	68.2	50.1	82.4	62.1
LOC411164	9.8	12.6	11.1	10.6	8.9	11.6	10.8	12.9	11.5	12.8	11.1	12.7	10.2	12.4	15.4	14.2	10.1	8.1	10.4	11.3	13.9	10.6	15.1	12.4	16.5	13.6	6.9	15.3	14.7	14.3	14.4	14.5	14.3	15.3	11.6	14
LOC411177	102.7	90.7	99	95.6	102.3	92.8	90.1	94.6	87.2	109.6	96.2	90.8	94.5	88.6	94.5	95.4	96.2	87.2	94.1	91.2	90.7	94	93	94.3	84.8	88.1	78.2	89.8	93.1	100.7	86.1	95.6	86.8	99.8	88.1	82.7
LOC411182	125.6	125.1	123.7	110.8	78.2	119.8	121.7	132.5	122.6	99.5	78	124.9	132.4	130.3	144.1	120.8	132.7	130.4	128.1	128	125.7	132.7	132.6	118.6	137.3	124.1	131.8	122.6	131.6	123.1	127.7	141.4	115.9	122.3	109.1	117.4
LOC411196	48.3	44.9	52.6	50.4	44.8	48.8	43.8	42	37.1	44.4	49.8	46.8	33.6	40	32.6	42.2	40.6	34.7	35.3	40.5	42.1	37.6	44	43.2	41.3	46.3	19	44.2	41.6	44.8	46.2	36.7	37.1	47.1	37.3	38.6
LOC411209	55.5	61.8	51.7	47	52.5	47	54.1	53.8	59.7	48.3	42.3	44.5	57.2	52.9	69.1	54.9	57.7	61	65.5	41.5	48.3	66.2	44.4	47	42.7	40.2	146.1	44.3	40.4	36.8	38.4	35.3	43.9	37.8	56.2	36
LOC411230	39.1	40.7	39.7	41.7	40.6	39.4	38.2	37.3	36.7	46.1	46.3	36.3	37.5	32.2	31	38.4	34.4	33.1	33.4	40.5	35	34.1	38.2	37.5	41.1	39.3	16.1	36.5	34	40.6	42.4	41.9	37.5	43.6	37.7	38
LOC411234	54.1	53.5	53.5	47.7	35.3	53.3	54.8	62	57.6	36.7	35.9	59.7	60.7	60.9	80	73.3	67.1	76.5	66.8	61.2	68.1	65.9	57.2	69.4	59.1	59.4	111.4	58.9	54.2	55.7	48.5	60.8	53.1	46.6	49.6	49.3
LOC411237	37.6	36.2	39.4	38.6	46.1	35.3	32.3	36.9	33.9	34	35	33.6	27	33.3	29.6	30.5	28.2	27.4	28.6	27.7	30.1	31.1	32.9	27.8	29.9	31.7	17.4	27.9	29.7	31.4	31.9	33	28	28.9	28.4	25.1
LOC411245	28	34.1	30.8	23.1	13.5	26.8	24.4	29.2	28.6	12.6	10.2	28.5	27.6	30.6	31	33.1	27.2	30.9	27.9	29.5	31.2	33.3	30.8	29.9	31.4	29.2	50	30.4	31.8	32	31.8	31.6	32.1	28.8	27.9	26.6
LOC411252	54.7	49.8	55	56.5	47.8	58.1	56.1	57	60.1	63.4	57.7	60.4	54	54.3	71	61.7	59.6	62.6	53.8	59.8	65.3	61.7	60.8	77.3	67.3	68.8	58.4	75.1	62.8	90.5	64.3	59.3	71	86.8	71.5	71.9
LOC411269	55.4	68.1	53.6	46	43.8	57	47.2	48.4	51.6	38.9	49.8	48	52.5	58.9	65.2	68.6	52.9	59	54.4	49.9	52.6	56.3	55.1	55.6	55.1	48.7	69.6	47.3	48.2	57.3	48.8	43.3	48.3	52.5	54.5	49.1
LOC411276	21.7	19.7	22.3	18.7	12.3	17.7	23.4	19.2	21.6	12.6	14.9	22	23.3	26.2	29.3	25.3	25.5	28	24.5	26.8	29	28.2	25.9	24.4	25.9	29.7	50.1	32	27.9	29.1	28.6	30.8	26.9	29	29.9	27.4
LOC411297	84.4	69.2	87.5	79.9	104.9	77.6	106.8	108.9	94.4	99	104.4	112.5	144	157.7	158.1	144.8	207.8	193.9	177.4	121.8	165.9	181.3	160.9	124.9	85.9	115.7	361.3	148.5	152.7	129.3	104.5	114.3	164.3	107.9	158.3	137.4
LOC411306	58.2	68.3	54.4	52	39.6	62.7	62.3	61.2	55.4	50.1	38.4	61.5	57.2	65.5	61.4	63.5	68.8	60.9	59.8	68.8	55.7	59.8	62.1	66.7	69.4	64.2	65.4	67.9	68.4	64.8	62.8	65.7	61.9	73.9	54.9	54
LOC411344	28.7	29.2	32.1	26.8	28.6	26.2	31.8	36	38.9	26.8	29.1	30	41.3	38.9	49	32.5	40.1	38.3	42.1	34.6	46.8	41.2	35.9	34.7	32.1	36.5	50.1	39.6	41.5	42.8	40.5	42.7	40.6	34.8	44.7	38.9
LOC411345	21.7	24.5	21.2	25.6	24	23	26.5	25.3	27.5	22.5	26.6	20.9	32.7	22.3	45.3	23.9	31.9	26.4	30.7	22.5	24.1	26.8	21.6	20.5	23.5	22.8	30.9	19.5	21.5	18.9	22.3	19	17.7	14.7	21.7	19.4
LOC411347	128	104.7	130.2	105.5	124.6	101.9	129	114.8	136.9	106.1	105.5	124.8	157.6	138.5	164.5	137.8	169.1	168.5	168.7	106.4	131.9	144	114.6	130	104.1	103.2	266.7	103.3	123.8	111.6	86.1	105.5	105.6	96	113.5	105.8
LOC411348	271.6	327.1	320.5	239.4	223.7	306.8	298.4	348.9	337.5	175.8	204.6	325.9	332.9	348.9	388.1	351.6	362.6	402.4	346.4	367.6	349.3	431.3	357.1	357.9	363.6	352.9	708.6	372.2	339.6	352.9	343.9	331	315.6	303	318.1	324.3
LOC411366	40.4	38.4	36.9	37.9	26.8	40.5	41.2	38.1	41.1	27.5	23.8	40.6	39.8	40.7	49.3	40.9	39.7	38.5	41.2	41.3	42	44.5	40.3	39	48.6	44.6	42.5	46.6	42	47	48	47.1	44.6	51.1	43	46.8
LOC411381	1412.2	1241.9	1424.2	1299.7	1025.9	1240.2	1373.2	1326.1	1265.5	1031.4	1020.9	1234	1097.4	1103.8	1225.8	1106	1129.9	1133	869.3	1056.1	1031.4	1034.6	1149.2	1018.3	1015.8	1011	750.7	1009	946	835.8	888.3	894.4	797.8	801.3	690.2	703.9
LOC411391	16.5	14.9	14.6	16.7	15.3	17.4	14.8	16.5	17.7	24	26.2	16.6	15	20.5	20.1	16.7	15.7	13.2	15.6	16.8	15.9	15.7	19.9	19.5	19.8	19.1	5.3	21	18.6	19.3	20.7	16.7	18.9	21.4	22.1	18.7
LOC411412	206.5	257.7	178	163.5	157.9	227	188.5	229.9	236.5	192.8	172.4	250.3	229.3	241.9	238.4	260.5	233.7	223.3	225.8	204.8	230.1	212.9	200.6	246.1	224.5	202.5	278.9	232.6	207.9	284.1	210.8	246.2	231.1	260.3	245	243.3
LOC411453	472	577	502.5	462.2	342.6	471	418.7	390.4	496.7	335.2	291.3	376	352.9	367	304.2	315.1	382	327.8	238.6	212.9	219.8	235.6	222.7	239.9	179.1	186.9	193.8	154.2	164.4	180.7	161.2	172.9	129.6	144.3	139.5	151.8
LOC411457	344.6	239.9	312.7	296.3	366.8	292.5	301.7	277.7	328.2	298.9	310.4	315.9	249.3	188.7	264.6	226.5	240.9	272.6	217.3	182.7	256.3	185.7	196.6	200.4	116.7	153.1	282.3	133.3	162.9	156.4	157.4	193	211.2	114.2	174.2	171.8
LOC411459	39.1	46.8	35.6	33.4	22.5	41.2	40.4	47.4	44	22.9	17.3	40.8	47.1	43.9	44.9	48.1	43.7	46.8	44.2	48.2	44.9	41.4	42.6	46	45.9	43.4	41.3	48.7	47	49.7	47	46.5	44.6	54.5	41.6	44.3
LOC411476	98.4	131	110.1	67.7	19.2	90	121.9	123.7	97	13.2	11.3	96.8	156	152.4	156.9	160.9	151.9	175.1	173.3	177.7	142.7	168.6	160.1	168	145.2	139.6	248.1	158.3	160.8	148.9	146.1	160.9	136.1	125.4	122.5	147.3
LOC411490	97.1	115.8	108.3	88.3	93.5	92.8	96.6	77.7	120.9	50.4	60.6	110.9	123.5	127.1	145.9	128.8	160.8	104	158	71.4	95.7	132.8	100.9	107.5	91.7	93.1	402.9	120.5	113	108.1	70.2	101.3	99.8	81.9	137.4	89.7
LOC411539	76.8	79.7	84.6	72	66.3	79	77.1	78	82.1	65.8	71.7	82.4	89	87.4	98.1	86	88.4	89.4	89	85	94.7	92.2	84.7	86	79.8	81.1	148.7	86.3	83.4	93.2	81.9	92.6	84.6	83.1	83.2	81.4
LOC411553	41.4	48.5	46.1	37.7	24.9	41.8	47.3	45.9	37.9	26.8	23.7	47.5	45.4	46.4	51.9	42.8	41.3	39.8	40.5	42.5	45.2	46.5	44.8	51.4	48.1	45.5	91.1	49.2	48.4	47.3	48.6	54.7	50.9	49.1	48.7	54.2
LOC411569	23.4	38.7	25	34.2	50.6	31.6	32.5	48.1	72.3	76.1	67.4	54.3	54.8	29.8	61.8	73.1	64.2	63.6	88.3	48.6	81.7	91.2	57.6	36.6	60.2	47.9	190	54	59	51.1	68	51	126.1	89.6	53.3	73.5
LOC411570	337	409	388.9	315.1	257.9	359.6	386.6	378.4	420.6	230.8	245.4	400.7	475.9	432.4	574.5	467.9	423.6	445.3	490.8	371.3	418.8	457	434.8	327.8	323.9	324.6	1044.9	327.1	354.1	342.4	366.9	389	424.8	445.1	489.4	336.9
LOC411575	70.9	77.7	74.8	60.2	35.1	68.5	69.3	62.2	56	21	16.8	63.6	77.8	67.8	74.2	70.3	69.1	73.7	65.8	68.8	67.3	69.3	64.4	68.4	59.5	62.8	112.2	61.4	67.6	65.9	61.6	74.7	52.9	50.7	53.4	58.9
LOC411585	15	23.3	15.3	15.1	11.6	16.2	15.1	16.4	13.4	12.5	10.9	14.9	14.9	13.6	15.8	13.5	11.9	13.2	11.3	16.2	13.6	13.8	16.9	15.9	20	17.5	14.2	15.2	14.8	16.5	17.4	17.1	14	18.2	13.9	16.9
LOC411586	412.5	481.2	433.9	432.8	426.9	401.4	402.4	381.1	433.4	285.8	345.3	395.8	446.4	428.8	347.5	367.8	461.5	463.8	373.1	272.8	295.4	360.3	300.5	303.8	222.3	256.3	805.4	261.5	285.2	228.1	190	240.6	263.1	120.9	226.9	214
LOC411600	32	31.9	32.5	31.8	18.4	26.6	35.1	35.2	31.6	16.5	15.8	31.9	34.3	36.1	37.7	35.5	31.7	33.4	37.9	32.7	36.7	35.5	36.3	34.9	30.1	32.5	64.5	35.5	35.2	31.3	36.4	43.3	36.2	32.2	35.1	41.5
LOC411617	28.5	28.6	33	22.3	17.4	23.3	28.8	31.3	34.6	12.1	15.5	29.4	39.8	44.9	45.4	40.5	44.3	43.9	43.9	31.5	42.4	44.7	39.7	32.9	27.1	29.4	90	29.7	31.9	35.6	27.9	32	33	25.4	37.3	29.8
LOC411646	56.1	70.1	60.9	40	24.4	55.8	75.4	67.3	51.2	20.7	26.6	60.9	98.7	87.2	93.5	88.2	106.9	117.1	106.4	89.2	93.5	97.8	85.9	92.7	65	73.8	168.5	84.8	96.2	77.9	75	90.5	85.8	59.2	74.8	86.4
LOC411657	62.5	40.2	67.3	52	52.5	48.4	33.3	18.9	23.7	21	14.3	29.1	20.6	17.4	14.2	13.7	20.1	13.7	10.5	12.6	14.5	13.6	12.2	11	10.8	9.1	15.2	6.4	11.1	11.2	9.9	9.2	7.5	7.2	10.9	7.7
LOC411661	62.1	64	67.5	59.5	40.5	66.3	52.5	51	51.4	32.9	31.2	55.6	53.6	50.7	51.4	51	53.5	50.3	47	54.9	53.5	51.3	54.8	57.2	53.1	54.1	23.7	52.4	57.7	55.6	59.4	52.5	57.6	59.7	52.1	56.8
LOC411665	8.1	7.4	8.9	8.1	12.5	8.5	9.5	9.3	10.9	14.3	10.8	7.2	11.4	12.7	14.9	9.1	10.3	12.4	13.6	12	11	14.9	10.8	13	12.7	16	16.6	18.1	16.9	16.3	23.9	13.6	18.3	19.9	19.9	20.4
LOC411670	57.9	67.2	78.4	61.9	37	61	78.8	67.2	82.7	37.5	50	66.2	93.3	75.9	112	110.4	96.9	107.7	79.7	63.9	66.1	87.5	70	80	85.3	66.7	140.5	67.6	59.6	50.8	48.8	65.6	50	29.4	42.5	38
LOC411693	15.4	16.6	11.3	15.3	14.5	18.2	27.4	25.3	17.4	15.3	13.4	20.7	32.5	20.4	14.4	18.2	25.4	24.7	23.9	23.1	24	22.4	18	20.9	23.7	19.9	30	24.1	24.1	23.8	14.6	23.2	29.3	18.5	23.5	29.8
LOC411694	59.4	62.3	53.9	47.3	27.6	55.8	57.2	62.7	59.2	23.1	24.2	61.5	72.1	70.7	77.7	72.7	79.1	80.4	77.5	70.2	65.4	75.6	63.4	75.5	67.7	66.7	125.6	75.3	69.8	77.4	69.2	71.6	74.7	63.8	73.6	65.3
LOC411697	31.4	33.3	28.3	34.9	44.4	32.3	27.3	28.3	29.7	39.5	40.1	27.1	25.3	22.5	23.3	25	22.9	20.8	22.5	26.1	24.6	23.5	24.5	26.2	28.3	25.9	8.6	26.1	24.1	26.6	27.1	24.3	26.4	26.5	28	26.6
LOC411704	25.3	29.4	22.7	21.3	19.8	24	23.6	23.3	18.9	13.3	14.7	20.4	24.1	18.8	21.4	20.6	18.5	21.1	20.2	20.1	20.2	20.3	19	23.1	20.3	21	28.1	22.2	20	21.4	19	24.1	19	21.1	20.8	15.6
LOC411731	81.1	80	70.9	72.8	47.7	68.9	78.8	73.6	75.5	46.7	53.7	81	80.7	85.6	77.2	81.9	68.6	73.3	79.9	80.7	78.9	73.8	84.9	80.3	78.1	79.4	34.7	81.7	81.1	87.4	88.1	78.3	79.6	98.6	79.3	83.8
LOC411739	25.1	32.5	26.9	25.5	26.6	31.1	25.1	26.5	25.5	23.3	28.2	27	22.5	26.6	31.2	29.9	32.5	28.1	30.2	26.3	26.2	28.5	23.2	28.3	25	24.5	41.8	26.5	23.4	25.4	22.1	24.8	26.4	23.4	26.9	25
LOC411744	1404.4	1736.8	1404.9	1003.9	630.3	1301.3	1269.4	1358.8	1305.4	391.8	438.4	1441.3	1883.7	1756.7	2348.4	2072.6	2442	2653.9	2293.3	1519.2	1566.7	2197.4	1900.5	1854.7	1336.6	1417.7	5786.3	1675.2	1887.7	1614.5	1013.8	1359.7	1471.2	1029.4	1716.1	1382.8
LOC411754	21.7	21.5	19.8	18.5	14.7	17.8	22.2	22.4	21.8	12.8	11.2	23.5	22.3	23.4	21.8	21.5	22.9	22.6	23.1	24.2	23.2	20.7	22.2	25	22.7	22.2	24.3	23.5	22.1	24.7	20.9	25.5	23.7	20.8	20.1	22.5
LOC411758	99.9	86.6	104	104.7	101.3	98.2	128.4	109.2	116.8	121.2	86.9	128.7	111.5	132.3	111.3	122.2	138.2	130.3	120.9	130	124.3	133.9	130.5	130.1	115.6	130.2	111.4	139.5	131.4	133.4	135.7	130.3	135.2	126	128.7	140.1
LOC411769	170.8	177.4	179.5	154.4	104.6	183.2	176.1	180.1	180.2	117.4	89.7	167.7	184.2	192.6	208.3	191.9	187.8	191.4	183.2	211.6	183.7	200.2	202.4	201.2	205.5	182.8	188.4	189.2	189.5	210.7	197.4	198.3	175.6	184.6	180.6	196
LOC411807	10.7	13.8	11.4	14.3	15.6	15.1	12.9	12.9	12.3	13.3	17.3	16.1	12	11.6	11.6	8.7	10.5	14.3	11.8	11.5	12.9	12.8	13.8	17.2	19.5	13.6	12.5	16.4	15.7	13.5	15.7	15.9	12.6	12.9	16.4	16.4
LOC411809	13.6	14.3	14.3	14.9	19.1	14.1	15.6	15.5	14.7	13.8	21.3	14	10.7	12.8	11.8	13.9	11.2	10.7	13.7	13.7	10.5	15.3	13.9	10.6	13.6	12.5	11.9	10.9	12.5	12.5	12.8	14.5	11.8	12.7	11.4	13.2
LOC411815	25.1	24.4	21.8	23.5	20.6	22.5	22.7	21.1	22.2	21.9	20.1	25.7	20.4	22.4	20	21.7	24.4	25.5	21.9	25.7	23.4	22.4	25.3	23.3	25	26.7	14.4	26.4	27.1	24.2	27.5	24.4	28.8	32.8	28	28.7
LOC411829	84.3	88.5	90	69.7	28.2	76.5	94.7	86.5	83.2	24.2	19.2	85.7	92.9	91.7	91.9	90.4	103.7	89.6	98.4	94.4	86.5	91.4	92.9	98.8	83.7	93	102.5	93.7	89.8	95.7	95	104.4	92.7	90.1	82.7	99.5
LOC411830	149.2	356.6	131.7	96.6	102.2	221.3	92.6	98.8	94.3	69.6	84.6	129.8	79.2	150.9	88.1	101.6	101.7	108.7	97	66.2	81.1	62.8	64.6	94.2	79.8	76.3	82.8	47.2	47.9	76.3	39.9	69.3	73.9	99.3	85.7	79.8
LOC411837	11.9	11.6	12.7	12.2	14.4	13	10.6	11.2	11.1	15.2	16.7	11	11	10.5	10.1	12.2	9.1	8.9	8.5	11.6	9.4	8.9	12.7	9.2	13	11.4	2.4	10.1	11.2	12.6	12.5	12.6	12.1	13.4	11.3	11.2
LOC411843	32.5	27.7	33.6	35.9	36	30.4	34.2	38.1	30.4	32.4	33	31.9	32.3	28.9	30.2	34.5	32.9	32.7	34.2	30.1	33.5	33.5	34.9	34.3	30.8	34.2	41.7	35.1	34.6	32.7	39	38.3	33.3	30.7	38.6	34.7
LOC411858	36.7	38.2	36.2	38.4	30.6	34.1	35.9	36.9	34.2	36.6	39.8	40.7	31.1	38.8	34.1	36.5	29.6	32.1	36.6	36.3	32	34.8	42	37.5	45.5	39.5	28.3	38.6	39.1	37.7	41.1	37.7	41.3	45.8	37.1	40.9
LOC411865	17.5	15.9	20.4	17.3	14.2	16.5	18.7	19.4	14.8	13.4	16.6	15.7	14	16	13.1	12.5	14.7	14.7	17.2	16	14.8	17.8	16	12.7	16.1	15.9	9.8	14.1	15	18.7	16.1	20.5	14.9	16	16.1	16.9
LOC411879	99.2	100.4	92.8	83.6	67.9	96.9	93.5	99.6	88.6	83.2	76.3	86.8	95.3	96.7	88.6	90.8	89.6	81.6	96.5	95.2	90.4	91.1	91.8	85.5	91.5	96.9	71.8	88.2	100	103	104.9	94.6	93	106.7	91.2	91.2
LOC411892	309.4	279.5	310.1	300.2	238.1	311	301.3	314.7	287.9	300.1	230.7	306.5	321.3	374.4	321	367.5	339.8	299.9	343.6	399.4	382.8	376.6	393.6	429.3	385.9	396.8	189.5	394.1	414.7	402.4	381.4	390.3	393.4	398.4	360.1	394
LOC411903	83.7	79.4	88.5	70.8	63.7	79.2	79	79.6	81	68.4	60.6	82.7	75.4	84.8	79.6	81	74.7	74.4	75.5	78.3	84	78.8	83.8	85.4	85.3	89.5	68.6	86.7	82.5	82.2	93.5	86.7	79.9	98.3	81.6	94.8
LOC411915	42.9	41.7	51	41.8	47	43.4	44.6	42.5	43.7	62.5	51.6	47.4	49.3	46.1	50.6	48.7	49.8	44.1	38.4	48.7	43.7	49.5	49.7	41.1	47.4	46.2	31.3	46.8	48.2	49.7	43.3	48.8	46.5	48.1	48	47.7
LOC411969	162.4	214.3	165.2	133.7	80.2	151.3	178.6	169.1	159.1	74.9	78.2	169.5	189.3	206.1	215.5	200.7	187.2	187.4	207.2	204.6	197.8	215.4	213.8	180.1	192.7	191.4	305.1	184.5	196.8	194.2	189	199.7	172	174.7	181.1	153.2
LOC411970	16.4	14.7	20.2	20	25	18.2	17.4	16.1	18.6	31.6	34.2	19.6	19.7	17.8	14.2	20.5	13.3	12.3	19	16.6	17.6	16.8	17.8	16.4	15.7	15.8	9.4	13	15.2	15.1	16.7	18.7	14.7	14.5	15	17.6
LOC412002	116.2	122	116.7	131.3	101.6	130.1	113.6	131.6	127.4	108.7	86.2	108.8	128.5	138.5	113.9	131.4	133	140.1	144.6	125.5	142.3	118	140.9	129.6	126.2	120.2	136.5	118.7	124.8	156.7	126.3	137.1	130.6	139	131.4	126.2
LOC412017	12.8	11.4	12.9	13.5	11.3	11.7	11.6	11.4	11.4	14.6	9.3	11.7	11.4	11.7	10.2	11.5	10.6	8.7	10.5	12	11.4	11.7	13.2	12	12.2	11.9	8.1	11.7	13	12.7	11.6	10.9	11.9	11.8	11.3	10.4
LOC412030	29.3	26.3	26.9	25.6	19.5	26.7	27.7	22.3	23.7	17.7	16.5	24.4	22	24.2	23.5	23.9	26.4	18.7	23.6	19	23.4	24.5	22.7	23.2	25.8	27.8	9.1	24.9	23.5	25.1	28.5	26.7	23.9	27.4	23	18.8
LOC412056	213.2	217.4	246.4	206.6	197.6	208.7	149.6	152.5	176.8	125.8	123.4	161.6	177.9	130.9	178.2	131	152.2	146.9	159	120.7	127.1	132.8	109.6	124.8	143.4	136.8	186.6	120.3	119.7	107.3	110.5	122.2	90.8	97.4	104.3	99.4
LOC412059	67.6	69.1	65.4	52.5	44.5	57.9	63.8	63.7	57	47.5	44	64.5	72.9	74.8	78.5	68.4	69.4	72	66.4	63	63.8	67.2	66.3	61.9	65.7	62.9	84.2	64.2	65.7	61.7	62.6	72.4	62.8	57.3	66.3	62.5
LOC412084	17.9	16.6	18.3	21.9	17.5	19.5	24.8	24.7	18.1	22.3	16.3	17.9	19.6	23.8	15.5	23.6	17.7	21.5	20.8	27.1	23	21	28.7	22.7	20.6	25.9	6.4	27.1	27.5	25.3	33.4	29.9	27	27.9	26.9	25.2
LOC412101	245.5	141.4	270.3	231	266	186.6	145.1	94.6	82.1	115.5	71.7	101.5	79.3	65.3	46.3	47.6	92.2	61.5	86	48.7	44.5	42.9	44	39.2	50.1	44.7	53.8	34.4	37.6	27.6	46.8	44.7	30.4	21.3	28.8	37.8
LOC412108	240.6	242.8	249.1	227.6	272.9	225.1	219.8	188.2	181.4	234.8	239.7	190.4	217.5	202.1	241.8	209.8	218.2	221.8	212.8	173.6	196.1	196.4	165.5	178.9	162	171.9	290.2	168.3	188.6	170.3	165.3	177	167.1	135.6	183.1	167.6
LOC412117	35.6	38.7	43.5	38.5	24.3	33.5	41	36.3	36.2	28.1	24.9	42	41.2	39.7	40.4	36.2	35.3	35.5	31.3	34.3	36.8	37.8	35.4	37.4	37.5	33.5	52.5	36.9	31.3	36.3	32.5	43.3	33.8	32.1	33.5	41.1
LOC412143	47.5	49.5	50.2	41.5	28.5	47.4	51.7	52.8	49.2	33.2	30	50.9	55.6	54.9	54.7	56.3	59.2	51.8	52.9	56.2	53	57.2	54.5	54.9	47.1	55.6	58.1	54.8	54.8	57.5	57.4	55	54.1	53.1	49.5	55.1
LOC412161	284.5	276.8	272.1	245	294.2	275.3	257.9	264.5	272	328.4	321.9	261.9	288.1	286.8	327.1	306.9	326.7	423.5	318.7	250.2	288.8	318.1	228.2	269.1	247.7	248.1	419.7	256.6	254.6	228.5	206.3	196.8	211	165	239.2	232.5
LOC412187	41.3	44.1	39.6	37.4	45	34.7	42.4	36.5	38.5	44.1	47.4	38.4	40.8	45.2	45.6	48.9	41.3	43.2	47.9	40.3	48.6	46.5	42.5	44	41.4	43.1	51.4	44	48.8	44.1	41.7	46	44.3	37.1	46.4	43.2
LOC412217	254.4	273.9	234.7	215.7	138.9	253.6	215.5	237.2	236.6	157.1	144.7	282.3	207.5	250.6	287.6	269.3	245.4	243.6	201	239.2	263.4	251.5	249.4	254.9	250.2	248.9	164.8	273.1	261.4	317.7	253.5	245.8	299.8	426.4	231	278.4
LOC412219	94.3	103.1	97.8	84.7	65.6	91	103.3	96.2	101	62.2	67.4	103.8	92.2	102	111	96.4	94.3	101.6	97.1	93.9	98.7	100.3	104.6	108.8	101.5	99.5	102	96.7	97.3	102.3	106.4	107.6	96.7	98.3	93.5	110.7
LOC412224	64.5	62.3	63.9	54.7	32.4	65	71.1	62.9	59	26.5	27.2	62.1	67.7	73	82.4	77.9	74.4	75.5	65.1	66.9	68.9	75.3	73.8	70	71	73	79.1	71.2	75.4	73.4	69.7	79.4	71.4	74.1	63.1	66.3
LOC412234	12.9	15.5	14.5	13.2	16.5	13.3	12.8	13.8	13.6	14.4	21.1	14.1	13.1	13.9	13.2	17.6	12.7	12.2	13.6	16.3	16.7	17.9	17.2	14	15.3	16.8	12.4	15.1	15.9	17	15.2	15.5	15.7	17.9	17.4	13.2
LOC412254	58.1	67.3	60.3	49.1	56.4	57.8	64.2	64.4	61	46.8	51.7	59.3	70	64.9	68.9	68.1	78.8	81.6	73.9	62.9	70.3	75.3	67.4	57.8	52.8	56.7	83.8	61.5	64.6	60.4	57.4	50.6	66.1	46.7	72.1	60.5
LOC412260	19.8	24.1	19.8	17	7.3	19.4	21.2	22.1	22.7	6.5	6.1	21.4	28.9	27.2	27.2	28.3	23.9	26.6	28.7	29.3	29.1	25	24.9	28.2	24.4	26.8	42	30.4	27.4	27.8	26.2	32.9	27.8	29.4	24.4	28.9
LOC412263	56.2	33.1	61.7	39.3	35.9	40.7	26.3	15.3	17.6	16.8	16	19.4	22	16.7	11.1	16.1	17.5	9.6	15	9.3	10.3	11.4	16.7	13.5	13.3	8.9	27.6	10.1	14.9	8.3	7.6	11.5	12.8	5.9	10.2	23.7
LOC412278	64.8	57.6	70	54.2	34.1	61.5	73.6	72.1	68.5	37.5	29.3	70.2	72.7	67.1	68.5	73.8	71.2	67.2	71.6	75.5	72.4	76.3	75.6	73.5	75.1	75.1	53.7	74.8	74.2	70.7	76.8	83.6	68.5	72.3	61.7	78.3
LOC412284	37.8	43.3	42.6	35.8	21.2	42.2	37	39.5	39.9	25.5	18.5	39.8	39.7	44.7	41.7	36.8	43.5	43.2	35.6	45.8	39.3	39.2	40.2	46	41.4	42.2	21.5	43.9	40.5	42.9	45	44.2	39.6	50	35.2	45
LOC412288	97.3	93.6	83.5	74.7	45.2	91.9	96.9	97.3	90.2	46.6	39.3	86.8	105.2	114.7	116.4	117.5	113	114.8	114	109.5	111.8	114.7	110.7	118.6	108.3	109.7	153.9	122.2	115.7	123.6	113.1	122.4	118.8	121.2	101.2	116.1
LOC412289	66.4	63.3	65.2	66.9	83.9	65.6	63.7	61.2	65.7	101.2	97.7	67.5	60.6	57.5	57.7	61.6	59.8	50	58.1	60.9	60.5	61.7	61.9	59.5	64.8	64.2	37	65.8	64.9	62	69.4	63.1	66.6	65.3	70	63.9
LOC412296	26.9	29.2	36.4	29.9	26.2	27.7	25.4	27.2	27.3	24.6	27.4	26.1	26.5	26.2	31.4	25.3	24.4	20.2	25	26.8	28	26.7	25.4	27.1	27.2	25.9	47.5	25.2	22.1	23.2	24.4	30.4	22.8	24.3	28.4	25.2
LOC412299	20.6	13.4	23.5	18.7	20.1	19.7	23.9	14	20.8	22.2	19.6	18.7	22.5	24.1	20.4	24.4	23.4	18.1	25.3	21.5	23.9	22.3	21.1	16.7	20.5	20.4	48.6	23.5	21.3	23.3	18.3	22.5	22.5	23.3	27.6	21.8
LOC412326	49.9	52.5	50	40.1	27.9	46.9	51.1	48.4	44.2	28.2	27.9	52.2	48.2	43.5	47.5	41.9	44.1	45.6	40.9	53.5	44.8	49.2	53.4	57.3	53.4	55.1	34.1	49.4	50.4	51.7	54	52.1	46.5	60	48.5	51.4
LOC412330	307.4	288.3	273	270.4	320.7	279.4	273.8	272.7	258.8	267.9	265.3	256	261.3	252.1	259.6	254.8	305.2	290.8	240.1	188.9	216.7	247.5	199.6	201.3	190.8	184	308.9	187.1	209.5	183.2	165.9	170.6	182.1	127.6	212	160.4
LOC412355	10.4	9.1	10.8	8.4	4	9.9	12.8	10.9	10.5	3.9	2.6	9	13	15.6	9.3	11.6	14.4	11.8	10.4	13	13.1	12.7	13.1	13.8	12.6	13.4	8.9	12.8	12	14.7	13.2	14.1	13.3	14.5	11.9	14.9
LOC412377	37.2	37.8	38.3	34.6	39	34.7	37.4	36.5	38.8	41.9	34.7	37.8	39.7	38.8	39.5	38.5	37.1	37.2	39.9	38.7	43	37.9	37.1	41.5	39	36.5	41.5	40.6	34.5	42.8	41.2	40	43.7	41.5	46.7	43.9
LOC412406	52.7	55.7	56.4	52.4	39.5	56.6	57.6	57.4	53.8	40.8	44.8	53.5	70.2	72.5	62.7	69.9	60.7	58.9	57.6	67.8	64.2	66.6	68.5	65.3	58.9	60.3	57.2	57.3	70.8	65.3	59.7	67.8	66	57.4	61.1	69.7
LOC412430	351.7	300.5	362.2	356.9	376.8	329.2	270.9	301.4	265.2	358	299.5	276.7	225	253.9	169.9	230.6	253.5	205.8	200.3	224.2	212.9	188.7	186	198	141.3	176.4	64.9	138.9	175	171.1	171.9	186.4	128.5	122.2	150	151.5
LOC412436	16.9	22.5	25.8	27.5	19.2	19	20.4	17.6	19.2	19.7	15.5	20.2	22	20.5	16	21.6	20.9	17.5	18.1	20.3	24.7	20.3	18.7	20	18	19.3	23.1	20.6	21.2	15.2	22.7	33	21.7	18.7	20.6	24.1
LOC412451	18	13	14.3	18.3	14.5	16.5	19.3	15.1	15.3	22	12.6	16.8	16.6	13.3	12.5	15.1	18.9	13	16.9	15	13.2	17	14.5	13.6	14.4	14.9	8.9	16.3	14.7	14.4	17.5	14.5	16.3	13.5	18.1	17.7
LOC412460	57.5	72	54.6	55.2	47.8	60.3	50.7	63.3	58.7	42.3	53.8	65.6	49.1	54.4	59.6	58.3	40.7	44.4	47.9	60.4	52.1	53.9	60.8	60.1	65.8	58.2	33.6	54.7	51.5	70.2	56.3	54.8	54.8	65.7	57.8	59.3
LOC412476	23	21.3	22.3	23	27.7	17	20.4	21.3	20.6	24.1	28.3	21.3	19.2	17.7	18.4	17	16.6	19.5	17.9	18.2	17.4	18.2	19.7	20.3	20.9	18.5	29.7	16.7	17.1	16.3	17	16.3	17.7	21.9	19.9	20.3
LOC412484	50.2	27.5	62.5	41.3	62.7	44	39.7	30.7	36.2	27.7	34.5	36.7	53.3	68	45.1	61.7	54.5	35.4	49	43	61.9	30.3	57.9	33.6	29	30.1	48.2	27.7	38	32.5	35	36.1	45.1	38.5	49.4	41.5
LOC412607	78.1	84.7	79.1	76.5	50.1	76	85.8	82.3	75.1	44	50.9	70.4	79	90.6	92.1	79.6	72.7	77.5	82.6	78.6	76.3	86.5	84.3	84.3	89	88.9	70.2	83.1	90.4	82	86.4	93.9	80.9	85	77.1	80.2
LOC412616	27.2	30.1	26.7	21.5	13.8	25.9	28.7	29.1	26.8	15	14.6	32.7	34.5	36	35.5	32.3	36.1	33.1	33.9	36.8	27.4	33.1	35.6	33.2	33.5	34.2	24.4	35.5	30	34.4	34.6	37.5	37.4	38.7	33.1	40.6
LOC412667	8.1	8.5	9.9	9.9	5.1	10.4	9.6	9.9	9.6	7	6.8	9.6	12.8	11.4	13.5	11.5	15.1	13.6	15.3	12.3	11.1	12.6	8.8	11.7	10.5	13	27	11.3	11.3	9.8	12.3	14.4	10.3	10.4	12.5	12.2
LOC412678	26.9	26.9	26.6	26.2	22	26.1	26.7	27.9	29.6	17.2	26.4	26.9	25.6	27	27.8	29.1	22.8	25.4	26	32	28.5	24.8	29.8	28.7	28	28.7	17.1	27.5	27.2	31.2	26.9	25.8	26.6	33.3	30.8	26.5
LOC412708	19.3	21.3	21.9	21.3	26.2	21.6	20.3	23.9	22.7	30.5	37.5	25.9	23.1	23.2	16.4	26.9	18.7	19.4	20	26.6	23.8	21.7	29.1	19.7	28.6	29.8	6.8	23.1	20.3	23.9	22.3	23.9	21.6	25	23.8	22.2
LOC412731	26.4	25.1	26	27.8	23.8	28.5	27.2	27.1	29.8	29.7	29	29.7	25.6	29.5	27	37.4	28	28.8	24.8	32.6	26.7	35.4	33.1	33.5	33.5	33.5	17.4	32.3	32	31.9	33.9	32.4	31.4	34.1	27.1	34.9
LOC412741	68.8	82	69.3	59.4	41.2	68.3	68	60.8	65.9	33.4	36.1	65.5	58.5	66.5	66.3	66.6	53.4	55.6	60.3	71.5	52.8	60	67.7	66.5	68.9	64.6	41.2	64.4	61.7	71.1	70.4	67.4	62.9	74.3	64.2	66.2
LOC412747	24.8	20.3	24.2	22.8	18.1	21.3	24.7	22.2	19.5	16	12.8	23.3	21.8	24.2	19.8	20.7	26.5	25	23.2	20.6	20.4	24.1	20.1	22.3	20.8	22.1	24.2	22.7	22.2	20.2	22.7	25.5	22.1	17.5	24.3	23.6
LOC412750	114.3	112.1	118.7	136.1	174.9	126.3	131.6	118.6	120.3	211.9	218.4	126	117.4	124.4	111	134.5	111.2	112.6	114.2	118.7	114.1	111.8	124	115.1	120.5	119.5	57.5	119.5	117.5	127.7	120.2	126.4	123.5	127.3	122.9	129.4
LOC412796	107.4	85	120.1	121.3	102.7	102.3	102.1	104.4	89.2	128.1	111	92.8	86	100.7	89	89.7	90	86.7	90	98	100.8	89.3	100.2	92.7	100.4	110.9	28.2	102.6	100.3	102.7	100.7	107.6	99.8	115	94.6	92.5
LOC412799	402.5	445.1	380.2	305.6	223.1	377.6	322.5	325.7	356.6	174.6	178.8	354	329.2	326	391.6	361.3	307.2	355.8	325.9	319.3	325.9	318.9	306.7	363.1	321.7	298.7	410.7	306.3	311.7	345.4	286.6	308.6	287.6	324.1	326.3	320.1
LOC412801	49.3	50.8	50.8	45.4	63	45.4	53.3	39.1	42.9	48.2	53.9	40.5	41.4	42	53.2	36.9	45.9	55.4	39.6	28	46.8	36.7	30.2	31.7	25.6	26.6	49.4	26.9	26.5	25.9	23.5	32.5	27	19.8	31.5	24.8
LOC412808	192	206.6	202.6	143.2	135.1	160.7	117.5	135.3	154.6	77.3	69.3	174.5	156.8	149	114.8	121.3	135.2	148.4	136.1	118.2	166.9	119.6	116.7	89.5	96.3	81	296.6	100.8	106.1	106.3	81	99.2	130.8	83.2	125	103.4
LOC412817	28	37.2	31.5	25.7	20	28.6	31.3	34.7	32.9	18.4	20.2	34	32.7	43.3	29.9	36	27.7	27.4	33.9	42.5	30.6	34.3	45	33.4	40.3	33.4	23.6	34.1	33.5	47.2	37.3	39.2	37.9	47.2	38.1	41.4
LOC412828	78.1	73.2	73.6	69.3	68.2	68.2	67.9	75.4	73.2	78.4	87.9	71.7	69.8	70.9	81.3	73.5	59.7	66.5	64.7	77.2	79.4	72.7	76.7	76	74.3	72.4	42.2	76	77.2	77	80.3	70.1	73.6	77.1	67.5	80.4
LOC412840	41.4	61.5	44.1	40.2	36.9	36.7	35.5	34.7	33	19.6	20.6	38.4	41.5	21.3	29.1	27.9	46.2	47.5	43.6	24.3	15.8	27.5	28.3	26	14.8	21.4	61.5	21.4	26.3	18.8	17.7	18.7	22.9	12.2	19.5	27.9
LOC412883	21.2	29.3	21.8	19.7	23.3	27	38.6	40.7	35.8	34	38.5	30.2	38.5	44	48.5	38.1	49.6	43.8	39	25.2	39.5	31.6	28.6	37	21.1	22.5	70.1	23.9	28.6	31.4	25.7	32.4	33.1	22.7	38.2	39.2
LOC412897	69.6	64.3	82	66.7	53.5	64	61.3	59.8	64.9	31.4	27.7	54.5	71.4	54.1	66.1	55.8	59.7	55.7	72	62.3	68.2	58.2	67	56.7	53.4	51.1	120.7	65.4	61.4	50.9	70.1	68.3	54	46.9	74.5	48.2
LOC412898	42	43.8	42.5	43.5	46.2	45	43.7	45.1	39.1	65.2	48.5	38.5	43.5	38.8	40.4	33.5	35.2	36.6	36.7	38.4	38.6	34.6	38.4	36.9	47.1	41.3	24.6	37.3	35.3	36.8	44.7	40.3	36.7	43.7	39.3	35.2
LOC412914	261.2	285	273.6	221.8	241.9	225.5	242.6	252.9	254.1	197.9	209.8	221	272.3	252.8	335.7	264.7	331.5	341.6	288.8	217.7	241.8	307.4	221.2	224.2	207.5	220.3	620.5	227.7	258	228.2	193.7	225.2	211.4	183.5	239.3	171
LOC412975	12.9	14.2	15.9	13.5	7.9	16.5	13.2	18.2	12.3	9	11.2	13.8	13.7	13.5	13.8	11	12.7	10.2	12.9	15.5	12.9	16.8	15.1	11.9	14.8	18.2	11.3	15	14	16.1	18	16.2	16.3	14.5	14	15.1
LOC412997	28.3	26.8	29	26.1	20.4	27.2	26.9	23.9	24.8	21.1	13.9	24.1	28.2	23.7	24.2	28.2	26.8	25	25.5	26	24.1	28.9	22.6	23.6	22.5	21.5	47.7	24.6	23.3	26.6	23.4	28.5	31.8	22.6	27.5	27.2
LOC413005	179.7	240.9	171.4	182.9	184.9	194.7	170	228.1	243.7	187.7	269.9	259.6	207.9	189.7	304.4	219.2	222.1	284.6	242.4	158.1	160.3	225.6	164.8	247.4	287.1	186.6	361	218.3	203.4	221	147.7	163.5	160	148.2	194.9	175.1
LOC413054	10.1	11.5	9.4	8.2	8.5	9.1	9.5	10.2	9.3	7	7.6	15.9	13.4	17	17	12.2	15.8	14.2	14.6	10.3	13.5	17.4	12.7	8.5	12.2	11.8	35.7	10.5	11.1	12.5	9.1	14.5	15.7	9.8	12.2	13.4
LOC413065	10.5	9.2	10.8	11.2	8.9	11.4	10.1	11.3	12.2	10.6	12.7	10	13.8	12.2	20.7	14.1	9.6	19.9	12.5	14	11.5	10.3	12.9	20.1	25.2	12.2	5.4	18	14.1	12.5	14	12.2	14.1	13	14.7	17.8
LOC413071	582.1	1295.8	356.4	555.2	354.5	697.8	807	657.8	1153	441.7	805.9	1035.9	1237.6	1385	1953.6	2442.5	1225.8	1112.8	1457.1	1332	1022	1813.6	1742.8	2271.4	3014.3	1714.3	1076	2212.8	1712.3	1940.2	992.6	1430.3	1339.9	1544.7	1186.1	1385.1
LOC413073	64.6	53.8	63.5	61.6	48.4	58.4	68.6	63.3	67.3	62.2	60.5	60.8	68.9	69.4	80.7	76.7	73.7	73.2	68.6	70.8	72.5	78.8	73.9	70.8	69.7	70.3	93.4	72.5	68.9	72	75.3	79.4	70.9	70.8	68.8	69.5
LOC413080	17.9	16.1	14.8	19.5	15.3	18.5	15.6	16.4	14.6	18.4	19.1	16.7	16.3	15.1	16	15.5	17.4	15.3	11.9	18.9	14.2	14.9	16.4	17.1	19.7	17.4	6.6	16.7	16.3	18.9	17.6	17.5	17.2	19.8	15.3	19.8
LOC413081	35.2	41.4	37.2	30.5	27.8	37.5	32.5	37.8	35	35.5	32.5	34.5	35.9	39	38.4	38.4	36.6	33.8	37.7	38.6	36.1	37.4	39.1	35.4	37.5	36.8	40.9	37.8	36	35.7	34.2	35.9	33	33.5	27.1	31.8
LOC413089	71.6	70.3	68	68.9	50.5	78.3	66.7	75.9	74.8	46.2	49.7	73.6	64.7	75.7	68.3	70.4	70.4	68.4	69.6	79.1	76.8	70.7	77.4	72.1	76.8	73.6	61.1	81.1	78.3	86	83.4	80.4	84.8	91	76.3	77.4
LOC413096	45.7	43.4	46.1	38.9	26.6	42.5	42.7	40.2	44.2	27.2	23.6	45	46.7	48.1	47.6	47.9	51.5	49.4	49.5	50.4	51.4	48.6	50.5	49.4	50.6	50	51.4	49	50.8	55.5	52.5	58.2	55.7	59.7	55.9	59.3
LOC413099	44.4	42.8	45	41.1	35.3	42.6	39	42.2	37.6	36	40.9	40.9	39.1	34.9	36	35.9	35	36.8	33.9	34.9	39.7	36.2	40.2	39.8	38.7	34	34.2	37.4	34.3	40.5	40.1	42.9	38.3	41.4	36.2	41.8
LOC413103	55.2	43.8	58.9	52.9	45.3	42.1	55.3	49.4	49.2	44.3	43.6	45.2	62.6	49.2	54.4	45.9	66.2	46.5	53.2	48.9	49	48.9	48.4	43.7	37.3	46.4	55.4	40.3	43.7	36.3	47.3	46.9	33.4	27.4	34.6	29.1
LOC413117	121.7	157.6	130.5	96.4	88.3	123.9	93	118.7	140.5	76.3	82.2	141.3	116.9	127.8	180.6	155.8	140.5	164.3	135.6	148.7	122.3	133.2	150.6	192.3	212.7	185.3	291.9	204.9	160.7	170.7	184.1	169	201.9	258.5	193.1	200.1
LOC413120	117.1	102	109.2	117.5	112	116.3	112	127.3	114.2	142.3	127	115.5	117.3	109.5	118.1	115.8	125.5	107.2	113.9	125.5	122.6	122.7	122.3	124.5	136.4	132.5	69.8	135.4	127.9	138.1	141.4	128.6	134.6	154	133.7	157.2
LOC413125	20.2	19	16.2	14.7	29.9	17.8	23.2	26	22.6	31.2	31.2	16.2	34.5	42.5	40.8	33.8	44.8	46.6	36.4	28.2	48.6	39.1	41.9	29.6	21.4	32.8	98.4	34.4	33.3	39.9	22.2	33	46.6	27	54.8	34.5
LOC413128	126.7	161.3	114.8	120.7	82	84.4	143.5	205.9	337.6	58	136.7	192.5	128.2	185	104.7	127.1	148.5	176.5	92.8	85.6	103.6	180.1	168.4	83.9	236.7	142.5	219.3	78.7	106.2	241.6	153.5	108.1	87.5	122.1	170.2	60.4
LOC413134	8.4	12.7	7.3	10.8	10.4	7.6	12.1	14.4	12.2	14.8	13.6	11.9	12.2	22	43.2	30.2	21.6	33.4	18.8	18.8	25.7	41.1	31	27	26.9	22.3	88.7	35.1	37.9	40	22.9	13	41.7	29.7	43.2	34.8
LOC413153	20.6	22.2	23.9	15.8	20	17.6	27.2	40.6	25	40.6	16.9	24.7	40.7	65.4	72.2	95	88.5	60.8	56.7	69.5	87.2	83	47.2	54.6	51.4	52.8	231.1	66.3	87.7	84.8	57.5	56.2	88	73.2	75.1	78
LOC413183	24.8	28	28.3	24.2	22.1	24.7	26	29.8	29.1	16	23	22.8	34.1	28.1	45.7	30.7	33.5	39.4	34.9	29.6	32	38.3	25.7	31.1	29.6	30.4	86.4	36.1	35.4	32.8	31.8	35.1	35	31.4	45.2	32.3
LOC413224	81.9	67.4	73.3	60.5	44.9	78.3	63.2	44.2	60.5	26.7	29.2	41.2	47.3	47.7	38.5	30.4	49.2	47.3	35.9	23.9	38.8	17.1	24.7	20	10.6	10.4	24	4.6	8.1	10.3	12	13.9	6.4	6.5	7.9	6.7
LOC413237	16.8	25.1	17.3	17.9	16.6	18.5	20.8	22.4	20.4	10.2	14.4	23.6	24.7	20.1	31.1	22.9	31.1	27.7	25.8	17.5	20.6	25.7	19.5	23.8	19	15.7	52.5	18.4	20.7	18.7	11.5	15.1	19	11.5	17.8	19.8
LOC413239	42.8	48.1	40.5	42.7	27.5	44.7	43.6	42.6	42	32	30.4	38.9	39.5	40.8	45.1	49	41.4	39.9	44.1	49.9	40.5	42.1	44.7	39.6	51.4	48.7	24.2	46.3	47.7	47.4	47.8	48.8	43.1	47.7	41.3	45.2
LOC413246	341.3	328.3	353.7	307.7	327	302.4	299.3	287.5	331.1	212.7	285.9	316.8	312.5	300.7	353.6	327.4	337.9	381.2	377.2	285	328	389.4	294.6	331.5	298.1	297.7	763.8	333	318	277.5	279.5	308.8	304.4	237.1	364.3	293.3
LOC413252	56.4	68.1	57.7	55.3	45	57.1	54.2	64.9	60.3	47.3	56.1	66.2	57.2	58.5	67	64.6	59.2	58.8	55.9	61.4	60.3	57.5	62.8	58.1	70.6	60.1	49.6	61	56.4	70.3	58.8	62.6	59.3	68.2	55.7	52.7
LOC413253	43.9	43.5	42	39.4	36.7	40.4	42.7	41.5	37.8	46.8	41.8	37.2	36.7	44.2	39.5	40.5	35.7	35.6	31.9	41.8	42.9	38.2	39	38.9	43	40.5	20.2	39.7	38.8	42.6	37.8	39.1	41.2	40.2	40.2	37.8
LOC413280	124.8	153.7	136.1	115.2	98.1	112.9	128.2	119.4	130.1	79	100.7	123.3	138.3	138.1	143.8	139.9	118.3	136.9	147.8	133.5	135.7	140.2	143.2	128.4	138.3	131	224.9	124.7	133.7	132.6	133.1	153.8	131.3	129.1	139.5	131.3
LOC413289	9.3	10.2	8	7.1	4.2	8.1	7.4	9.6	6.9	5.5	2.8	9.3	13.4	13.7	12	12.3	17.3	18.7	17.4	9.1	12.1	14.4	10.7	10.4	9.8	10.6	35.1	11.1	15.6	12.4	8.1	10.7	15.8	7.4	10.5	11.9
LOC413331	56.9	53.1	56.7	49.9	31.6	49.5	62.8	64.8	57.8	33.8	28.2	54.5	58.4	65.8	64.9	59.9	57.2	69	64.6	69.6	68.2	65.3	69.6	73	71.6	69.8	55.7	72.9	68.5	75.9	70.5	77.1	71.2	76.6	62.3	74.2
LOC413346	24.1	27.3	20.6	23.7	14.7	27.5	27.9	32.1	33.5	17	14.3	22.6	34.8	31.7	34.4	27.2	29.9	35.6	39.4	32.7	33.6	28.6	24	26.1	27.6	25.8	84.6	30.4	22.8	30.2	28.4	37.8	32	36.1	36.8	23.4
LOC413356	101.1	139.2	83.4	77.6	58.4	96.4	85.6	91.6	111.6	57.9	74.7	117.3	92.8	126.6	140.3	122.5	112.2	123.1	112.2	100.3	89.7	113.2	105.6	114.3	113	94.3	236.8	90.5	92	108.1	95	85.2	89.1	84.7	106.3	87.6
LOC413357	44.7	44.1	44.6	33.9	22.5	37.8	43.2	45.7	40	28.8	20.6	42.9	53.3	59.8	64.5	55.4	58.9	55	53.4	52.9	56.7	58.8	58.2	58.8	53.1	54.4	105.4	60.1	56.6	61.9	54.4	62.3	58.4	64.3	58.2	58.9
LOC413361	16.5	15.1	15.1	16.5	13.9	17.6	18	18	18.9	17.2	19	15.4	22.7	20.2	18.9	19.5	19.8	18.6	18.3	21.5	20.9	23.1	21.7	19.7	23.2	23.3	20.2	23.3	22.6	21.7	22.6	23.7	23.3	25.5	16	21.1
LOC413368	51.4	42.9	45.1	41.5	45.6	44.4	41.4	48.7	50.3	45.9	45.8	47.9	52	53.4	51.6	44.6	47.9	49.7	40.2	47.1	51.7	51.5	44.1	42.8	44.3	44.8	83.3	45.5	42.7	50.2	45.1	53.8	50.8	58.7	55.1	52.7
LOC413382	41.2	27.2	45.3	44.9	25.9	22.1	24.2	23.3	37.5	15.4	28.4	23	44.8	50.5	30.4	44.3	37.6	39.7	40.3	34.9	63.9	53.3	42.2	45.6	26.3	22	74.6	31.1	42.9	30	33.1	35.8	30.4	20.3	59.7	20.2
LOC413407	22.9	24.6	19.8	19.2	28.5	23	20.4	24.4	24.1	32.7	38.4	22.6	25.5	22.2	16.2	19.7	22.1	17.8	22.6	22.9	21.3	20.4	20.1	21.3	20.1	19.7	8.4	22	20.3	21.5	21.2	20.8	23.5	22.1	23.3	23.4
LOC413410	156.4	151.4	152.4	152.4	160.7	134.8	141.8	141.2	144.7	144.1	135.3	145.9	146.8	148.4	165.2	145.1	142.8	165.4	170	124.6	163	163.6	136.3	151.3	135.9	133.6	309.2	151.2	143.7	153.8	136	155.8	163.2	139.5	167.1	146.2
LOC413416	103.4	112.7	104.1	93.2	79.3	107.5	110.2	93.8	96.8	55.8	56.9	98.5	98.3	91.5	113.8	87.2	112	107.7	114.3	82	81.9	91.3	92.9	81.6	73.8	80.9	207	82.5	94.4	80.7	89	100.3	85.6	72	102.1	91.6
LOC413439	15.7	10.6	9.5	15.1	16.2	15.3	12.5	14	17.9	21.4	19.8	16.1	13.4	14.4	13.7	13.4	14.6	12.5	13.4	15.8	16	14.3	16	13.4	19	18.1	8.5	14.5	15.2	16.6	15.6	14.4	13.5	21.1	20.2	16.4
LOC413447	28.9	26.1	29.8	27.3	23.4	28.4	26.2	23.6	26.8	23.1	19.9	26.9	27.7	24.2	22.1	24.7	26.9	20.7	25	28.1	23	23	27.1	26	28.4	31.1	7.9	27.3	25.2	26.4	31	29.6	27	26.6	26.4	24
LOC413448	16.7	15.8	17.3	15.5	14.3	15.2	14.3	14.2	14.5	18.5	14.5	15.1	16	17.4	16.6	15.2	14	15	15.3	16.7	16.3	16.6	14.1	15.2	15.1	16.2	18.4	14.4	16	15.1	17.6	16.8	15.2	16.3	18.5	15.5
LOC413468	97.8	100.6	95	91	67.6	95.1	95.7	99.9	89.7	80.9	73.1	93	86.5	91.2	100.9	93	93.7	94.7	75.5	91	97.8	95.2	105.2	86.5	102.9	96.4	86.4	104.1	100.9	102.1	103.3	100.9	91.7	106.9	83.6	96.1
LOC413473	17.9	15.4	15.5	14.6	11.7	18	16.8	26.6	16	7.2	6.6	13.2	19.3	16.2	23.2	19.6	16.4	24.4	21.1	17.8	19.2	18.5	15.4	18.8	17.4	19.1	46.9	17.8	21.1	21	17.3	21.6	17	16.6	23.3	20.3
LOC413504	236.6	379.2	212.6	196.5	117.4	249.8	289.5	262.1	274	116	118.4	256.3	295.6	307.1	365.8	343.2	336.3	357.7	311.7	270.5	256.7	284.9	286.9	302.8	248.1	267.1	414.2	278.8	280.3	277.6	230.8	235.7	250.1	231.9	249.2	231.2
LOC413508	63.5	71	68.1	59.7	46.8	58.1	63.8	63.3	55.7	31.2	39.4	63.5	63.4	63.7	56.5	61.5	60.2	70.5	71.9	65.7	63.1	70.4	63.3	58.7	60.5	60.3	73.7	59.1	66.6	52.4	65.6	60.5	70.7	57.2	71.2	55.8
LOC413517	246.2	246.4	225.7	211.2	210.8	229.2	175.1	191.3	224.7	220.6	224.4	205	212.7	227.7	226.9	248	224.5	225.7	203.5	231.7	249.2	232.2	225.1	254.9	235.6	202.9	255.2	224.3	226.9	259.9	208	214.3	250.1	246.5	239.4	236.3
LOC413525	18.7	19	15.2	18	15.5	15.8	17.5	19.4	17.7	14.7	14.6	17.1	13.4	17.6	20.7	18.6	14	15.8	18.6	19.2	16	18.1	19.9	18.5	22.6	24	10.2	22.6	23.3	23.8	26.8	23.4	21.6	27.2	21	28.9
LOC413545	118.6	109.4	122.6	107.9	91.3	104.6	120.1	114.2	111.9	92.3	81.9	111.1	120.6	105	119.8	120.5	114.9	135.3	121.2	114.7	118.1	128.7	112.2	115.2	116	116.1	219.2	118.5	118.1	110.9	119.3	126.1	112.8	101.7	106.5	106.5
LOC413549	55.7	47.7	61.1	44.9	29	46.3	56	53	63.6	19.6	26.7	53.2	77	64.2	81	57.4	68.2	76.4	73.7	60.1	60.2	64.1	56.3	57.2	53.3	54.7	183.5	48	59.6	54.7	65	65.2	55.1	56.6	72.5	57.9
LOC413556	97.9	90.3	103.9	94.1	82.8	95.4	111.9	94.7	94.7	79.8	81	115.9	96.9	98.7	87.2	94	103.3	101.1	83.4	106	117.3	94	103.3	99.1	102	97.9	58	92.5	100.9	97.6	107.8	112.4	95.1	122.6	102.3	106
LOC413560	26.4	20.1	28.6	15.6	32.7	35.5	37.3	12.5	21.2	19.2	18.4	27.4	31.1	25.3	19.8	42.8	34.1	12.4	14.5	18.4	14.9	13.4	18.9	17.5	11.8	12.5	22.5	11.8	12.5	7.6	6.6	10.2	10.1	6.4	11.1	7.9
LOC413569	135.2	150.4	146	103.2	109.3	122.4	145.2	121.2	119.7	79.3	90.7	128.6	183	156	203	173.4	253.2	254.7	220.4	109.7	130.6	176.7	135.3	135	86.3	105.4	457.1	129.7	147.5	123.2	77.6	118.9	113.9	61.5	141.7	105.2
LOC413575	5562.2	5705.1	4891.2	4155.3	3743.5	4632.2	6313.2	6727.4	7213.9	6744.7	4855.4	6338.9	7296.6	8991.2	11860.5	9788.7	11186.2	11299.1	8780.3	8395.1	11115.8	10858.1	8486.6	9504.4	8952.1	8216.2	23470.5	9255.3	9506.6	9303.7	7056	8203.1	7842	7340.8	7521.8	6844.7
LOC413596	113	182.3	101.9	89.6	85.7	131	122.2	115.2	113.5	94.8	78.8	113.9	141.2	164.2	238	180.1	181.6	164.2	170	119.2	139.1	173.8	134	141.2	124	122.6	516.2	170.5	175.9	204.4	117.1	144.2	188.8	224.2	183.7	132.1
LOC413631	938.4	822.9	1064.3	925.2	1098	981.5	598.4	627.1	587.1	945	825.3	705.2	510.5	482.2	579.9	538.8	558.4	522.5	410.8	484	552.6	455.9	555.6	516.6	596.2	550.9	350.4	553.6	568.1	597	725.9	582.3	560.9	768.4	685	703.5
LOC413638	40.1	42.8	40.2	31.1	11.5	34.9	31.5	34.9	27.4	7.6	5.8	27.9	36.6	36.8	37	34.8	39	44.3	47.5	35.2	36.1	41.5	34.2	30.4	35.6	32.1	82.8	33.2	33	33.1	34.1	38.8	32.2	26.6	29.6	32.1
LOC413669	279.7	290.5	287.5	237.7	185.5	266.3	324.7	287.2	299	193.4	182.2	289.7	334.7	345	321	354.9	346	352.3	343.1	348.3	365.2	365.8	354.2	338.3	294.4	354.3	526.7	356.7	367.6	348.8	378.5	386.6	394.1	371	361.8	360.6
LOC413728	11.6	8.9	9.5	9.6	9.3	9.7	11.3	10.6	9.8	9.8	7.7	9.7	9.4	9.2	9.9	11.6	11.5	9.5	9.3	10.9	10.5	9.1	12.8	9.7	10.3	10.2	11.7	9.4	10.7	10.3	11.5	11.9	12.5	11.9	9.9	9.5
LOC413736	42.3	37.8	42.1	39.2	29.3	49.8	39.5	42.2	40.5	27.1	23.7	48.1	47	46.7	60.4	52.8	46.1	43.9	48.6	37	45.6	40	38.3	46.5	32.5	31.7	65	35.5	33	33.9	34.4	53.5	39	35.1	41.1	39.5
LOC413738	61.1	65.2	68.2	62.1	61.3	57.1	68.3	58.4	52.1	51	51.6	63.1	80	70.1	76.8	71.9	100.7	89.6	101.9	71.5	74.9	75.4	52.1	57.8	53.5	62.6	157.2	58	73.1	58	59.1	72.4	61.3	44.4	69.6	59.1
LOC413742	141.7	163.9	141.2	125.5	75.8	136.9	149.4	159.2	139.5	69.1	69	152.5	155.5	161.6	175.4	164.9	165.8	168.5	176.1	158.7	163.1	176.8	161.4	175	177.2	166.4	195.3	177.9	171.2	167.6	165.4	176.4	161.8	181.3	161.7	163.9
LOC413753	41.4	43.1	50.6	37.8	19.2	45.2	54.3	49.3	40.9	19.5	24.6	43.9	52.9	59.3	53.6	54.8	52.6	54.8	56.5	62.4	60.5	56.1	55.5	56.8	51.9	58.7	65.2	58.5	56.8	61.7	58.7	71.2	56.1	62.8	47.2	64.2
LOC413789	158.3	224.5	157.5	208.1	150.2	196.6	178.7	221.7	203.5	187.6	146.1	150.5	230.4	137.2	158.3	134.2	136.4	178.8	262.4	144.2	177.8	171.8	116.4	160.1	177.7	130.7	264.9	124.3	116.8	145.5	188.9	168.5	121.5	118.2	160	115.9
LOC413791	85.6	74.7	81.2	67.8	53.6	79	83.6	86	71.3	58.2	42.4	71.7	96.1	83.8	78.7	82	87.1	77.1	77.2	61	73.5	68.1	69.8	52.8	51.6	55.8	90.9	60.7	66.5	54.2	67	74	61.1	52.3	64	55.2
LOC413793	26	29.5	27	21.2	15.7	23.7	25.6	27.6	28.6	10.9	18.5	25.6	36.8	36.2	43.7	32.7	35	42.6	36.6	35.9	32.2	34.5	33.7	37	36.1	33.4	79.8	36	31.7	34	32.9	38.2	32.7	31.1	37.6	32.7
LOC413812	147.5	171.3	152.6	134.7	78	141.4	162.9	161.2	154.8	78.8	64.9	151.7	167.5	167.8	217	180.2	179.9	195.4	188.5	161.1	175.7	200.8	184.4	186.8	178.9	170.9	368.1	196.7	177.9	176.5	148.5	176.3	155.4	147.6	168.2	143.2
LOC413834	124.6	123	119.7	98.5	79.1	108.5	106.8	113.4	116.7	71.3	54.3	111.8	138.4	135.2	150.3	133.2	151.3	148.4	142.8	124.5	131.1	136.3	111.5	112.6	103.2	106	280.9	115	114.8	114.2	112.2	125.5	126.1	104.3	123.4	114.4
LOC413837	29.7	32.9	34.4	31.3	28.6	35.6	41.5	36.3	35	24.1	28.8	32.6	40.8	43.8	41.8	41.8	42.9	38.5	46.2	38.6	40.2	52.8	42.4	48.8	43.6	43.7	68.6	40.5	39.9	38.1	42.4	50.4	43.1	38	45.8	49.8
LOC413895	117.2	118.8	107	106.6	108.7	114.4	105.7	101.5	96.3	111.6	108.2	100.8	87.9	89.4	97.8	92.9	86.8	87.5	90.2	89.4	94.3	88.7	90.5	89.7	96.7	94.4	73.1	91	96	97.2	96.8	92	90.4	102.2	90.1	90.1
LOC413906	13.7	16.9	15.2	14.2	9.2	14.8	12.1	15.1	17.8	8	9.8	16.4	18.3	17	17.6	18	16.9	17.4	20.4	14.8	17.8	18.7	14.9	15.9	15.9	17.4	32.6	17	14	19	16.4	18.5	20	13.6	21.6	18.7
LOC413912	130.5	144.5	132.1	125.8	157.9	128.4	125.7	115.6	110.8	144.4	162.3	103.3	117.5	125	118.7	115.3	113.9	112.9	124.4	126.5	120.2	115.4	120.4	106.2	114.5	111.6	119	103	120	111.3	104.4	122.2	110.2	91.3	120.1	110.8
LOC413943	174.9	212	175.3	156.2	146.2	171.4	154.3	162.7	168.4	101	153.9	172.3	187.3	191.7	202.8	186.1	168	190.4	197.7	171.7	177.4	186.8	173.2	179.9	180.2	165	334.6	163	170.1	169.9	163.5	165.8	167.9	156.8	185.7	165
LOC413971	35.8	39	34.9	41.7	38.1	40.1	34	33.2	33.7	38.6	32.3	36.2	32.2	29.7	39	36.9	33.1	37.2	35.1	37.4	40.1	38.5	39.4	37.7	41.4	41.1	38.6	45.4	38.2	37.2	41.7	42.9	41.2	45.3	35.9	45.4
LOC413977	423.5	428.3	391.9	341.3	270.9	350	377	372.2	384.9	261.2	220.9	371	510.2	452.6	517	489.7	551	525.6	538.8	399.7	455.6	450.1	360.7	403.2	311.5	326.9	1149.1	360.7	371.7	360.1	338.5	378.5	370.8	302.4	437.4	360.3
LOC413987	205.6	229.5	211.8	161.7	127.4	199	211.3	215.8	227.1	141.5	115.9	186.2	236.4	262.9	297.7	254.4	265.1	281.6	248.5	241	243.2	248.7	258	218.3	219.1	234.4	522.2	208.5	237.1	252.7	212.8	216.6	196.7	210.8	195	202.5
LOC414015	40.6	33.7	36.2	39.8	27.3	32.6	36.6	38.8	39	27.8	26.8	41	33.8	40.1	35.7	37.1	40.8	41.6	38.2	38.7	40.7	43.4	41.7	49.1	46.3	44.2	40.1	47.7	40.9	44.4	44.8	41.8	42.2	40.3	39.9	43.2
LOC414021	39.6	36	45.2	38.3	23.5	43.7	55.6	42.4	40.6	23	21.5	51.5	63.3	59.4	49.6	65.3	75	65.1	71	50.8	57.6	69.8	59.7	70.2	52.8	57.3	121.4	62.5	72	59.3	61.9	80	81.6	54.3	58.9	69.4
LOC414025	230.1	469.4	201.5	269.7	97.4	337.6	261.9	205	341.5	495.7	358.8	248.4	113.7	110.3	181	168	170.7	186.5	132.1	81.1	102.5	108.9	84	112.4	107.5	77.8	266.5	87.5	86.9	93.4	77.4	79.7	126.7	74	116.8	96.2
LOC550645	45.4	47.1	45.2	41.6	36.5	40.8	48.5	47	39.8	24.1	30	40	55.2	52.7	54.1	44	63.9	71	58.6	50.3	51.3	58.3	42.9	50.4	44.5	44.1	127.5	46.4	57.1	43.9	41.7	44.2	57.6	32.6	57.4	46
LOC550655	81.6	71.1	78	59.5	84.1	66.9	77.1	83.6	97	76.3	92.5	87.1	95.2	69.8	73.4	75.5	64.6	61.9	54.8	59.1	60.5	56.6	47.7	56.6	39.6	39.4	55.8	43	40.4	47.4	58.7	55.4	44.2	32.8	51	45.2
LOC550686	470.2	421.2	431.2	419	334.2	430.4	373.9	407.3	377.5	279.2	303.3	387.9	404.9	406.4	398.4	392.8	392.4	432.8	396.2	411.3	373.4	379.7	396.7	366.7	388.5	393.2	379.5	367.7	399.9	388.9	403	397.3	376.4	379.8	397.3	377.1
LOC550710	496.9	486.8	477.9	429.9	297.7	442.9	445.9	463.5	461.7	263.1	231	442.4	438.1	463.2	524.7	483.8	472.2	496.7	453.4	477.4	471	480	466.2	452.8	436	461.9	479.2	457.2	471.2	430.3	459	438.3	410.4	416.7	403	396.5
LOC550818	199.6	224.6	226.6	172.5	214.7	198.6	198.5	207	203.7	148.8	229.1	184.8	215.7	233.1	262.8	252.4	277.4	281.4	248.6	205.2	222.4	251.2	222.3	205.8	199.1	200.4	544.1	211.6	208.2	208.5	192	217.1	205.8	176	239.2	193.8
LOC550829	62	66.8	67.4	48.6	17.1	55.3	67.9	73.7	55.8	12.2	15.1	62.6	75.4	81.4	73.7	72.2	79	76.5	82.9	73.5	83.8	73	82.1	73.6	69.4	73.6	125	72.1	74.7	75	80.4	92.8	77.5	77.8	75	86.6
LOC550834	53.4	56.4	56	56.7	51.7	47.8	50.5	58	54	46.2	56.5	60.3	39.6	45.9	46.7	45.3	43	54.2	45.3	55.9	43.6	49.2	44.2	42.9	51.9	54.5	21.4	53.7	46.1	44.3	45.2	40.7	47.8	49.6	43.5	37.4
LOC550857	120.7	121.5	119.8	113.5	73.3	113.4	116.9	107.1	107.6	71.8	68.1	108.8	125	122.5	120.5	120.9	124.1	116.2	119.6	119.1	118.7	116.3	126.1	124.1	124	121.3	107	125.8	124	119.2	126.6	132.4	124.6	118.1	116.4	123.6
LOC550885	295.9	559.1	361.3	231.9	209.3	424.1	238.2	181.3	211.4	222.8	191	231.7	174.1	172.7	225.6	190.2	175.2	149.3	152.8	170.6	162	148.7	171.5	183.7	192	182.8	95.8	186.1	167	178.9	146.6	150.7	149.8	203.8	136.5	142.2
LOC550914	148.3	172.4	130.5	145.5	250.5	149.6	109.8	104.6	136.9	246.5	343.3	134.4	108.2	96.9	102.7	111.6	91.9	100	88.9	102.2	100.5	88.1	102.8	102.8	119	97.6	81.1	91.3	83.5	90.2	79.9	78.1	78.9	86.1	95	86
LOC550932	1810	1669	1751.6	1499.1	1835.9	1643.6	973.7	1094.7	1088.9	990.6	1115.7	1081.8	994.6	876.4	908	912.2	891	950	922.6	795.5	900.5	815.2	729.2	754.1	708.1	681	1531.2	662	726.6	809	842.9	806.9	770.6	648.8	895.3	822
LOC550948	58	57.2	62.1	62.1	58.3	55.8	53.3	60.5	51.6	48.5	53.4	49.9	57.7	50.9	49.2	59.3	50.1	56.1	53.8	47.8	55.3	61	52.8	43.8	55.8	57.9	89.5	52.7	50.1	54.8	55.3	53.9	56.2	54.6	58	45.4
LOC550989	37.1	37.2	41.5	38.8	30.6	38.4	40	36.3	31.9	30.8	30.7	37	31.7	32.1	31.7	33.6	30.4	28.4	32.8	37.9	31.5	32.1	32.2	37.4	38.3	39.5	15.8	35.8	39.1	36.5	37.5	37.4	32.6	41.1	32.8	34.5
LOC551031	74.4	60.1	67.6	79.8	87.5	74.2	64.7	65.8	60.2	72.8	70.2	60.5	66.4	59.3	46	47.4	62.9	51.4	65.3	47.5	54.9	52.7	46.1	52	49.9	47.4	69.9	49.9	47.4	49.3	53.7	52	53.2	40.7	53.8	52.5
LOC551071	134	154.8	145.4	129.3	141.6	132.3	184.9	161.1	163.3	136	152.4	175.5	191.2	197.2	246.3	204.7	254.2	289	211.2	167.3	188.2	227.7	179.5	216.3	152.4	178.7	531.7	207	197.9	194	130.4	171.9	187.6	184.4	205.3	163.7
LOC551102	68.2	84.5	77.1	68.4	53.7	77	76.5	73.6	75	60.2	50.6	72	71.5	87.8	84.8	84.2	72.2	71.4	77.8	77.2	76.7	94	78.9	84.3	85.7	80.1	104.2	78.4	81.4	107.4	79.3	86.1	84	89.1	81.8	85
LOC551113	21.1	19	18.4	20.1	15.7	19.2	21.8	24.4	26.4	19.4	17.6	20.2	22.4	25.5	22.7	16.2	23.5	19	19.4	24.9	22.2	19.1	19.7	20.1	24.8	20	18.6	16.6	22.3	22.7	19.3	18.6	21.2	19	19.5	21.7
LOC551114	54.8	51.6	47.1	56.5	54	47.9	51.8	43.5	56.1	68.1	67	45.5	68.2	62.3	38.6	64.8	57.8	43.9	56.2	48.4	51.9	48.9	49.5	52.8	48.8	54.7	63.6	50	55.8	57.9	52.4	56.3	49.5	48.7	47.2	47.4
LOC551128	141.9	135.4	132.7	142.8	194.5	138.2	116	129.2	147.2	178.4	236.3	139.2	102.1	113.1	126.7	118.5	106.9	116.1	113.9	119.1	125	130.6	114.6	122.4	122.7	117.2	91	116.8	114.4	124.1	106.1	113.1	122.2	133	122.7	99.2
LOC551130	67	64.1	52.7	56.4	68.1	55.4	71	54.5	68.6	62.5	58.4	59.1	58.3	62.8	65.4	67.7	77.5	67.4	67	49.2	63.3	66.1	48.1	61.5	54.5	49.1	163.1	54.6	55.1	52.4	42.1	69.1	65.3	63.5	72.7	58.1
LOC551133	11.8	11.9	12.3	12.1	12.7	11.9	13	11.5	14.3	12.2	14.9	14.3	13.3	13.9	15.7	15.5	14.4	13.3	11.8	14.3	13.6	16.8	13.9	14.4	14.4	14.8	22.7	12.5	14.9	13.9	12.5	12.2	13.4	15.1	15.7	11.5
LOC551135	16.6	13	18.1	17.4	18.6	16.9	20.5	15.8	16.7	31.7	23.9	18	17	18	15.1	17.5	20.3	15.5	18.3	22.2	15.2	15.2	21.3	17.2	18.4	21.1	7.2	18.5	18.2	18.4	19.9	19.7	17.3	22.4	19.8	20
LOC551140	66.5	58.7	53.8	53.7	43.8	54.5	59.9	64.4	57.4	43.9	42.4	61.3	48.4	61.3	63	54.4	58.3	55.4	52.1	54.8	56.2	65.3	59.7	57.1	66.8	60.4	53.8	60.8	59.6	57.7	63.3	58.5	62.8	59.6	61.2	68.2
LOC551146	94.6	109.6	97	92.4	90.6	84.2	90.3	84.7	90.4	75.1	75.2	90.2	91.9	98.6	90.4	103.6	93.1	95.4	101.5	84.8	82.5	106.9	87.2	90.9	83.6	88.9	184.9	79.9	94.3	78.1	90.4	95.1	86	73.3	102.2	76.5
LOC551165	19	16.7	19.6	19.6	9.9	22.4	22.7	22	21.1	11.1	7.9	18.8	26.8	35.2	29.1	24	29.9	28.7	21.9	23.8	23.2	31.2	22.3	21.8	18.7	18	58	20.4	20.2	21.7	19.8	19.9	22.6	13.8	24.7	18.3
LOC551167	422.3	403.5	400.4	289.2	219.2	382.6	503.7	523	462	204.9	166.5	481.1	673.6	744.6	895.2	748.7	949.4	1098	815.5	618.6	647.8	907.2	672.5	610.4	470.2	535.1	2424.3	616	711.1	801.3	492.8	613.1	693.1	564	740	564.9
LOC551203	399.2	433.9	407.4	338.9	248.8	367.1	421.8	432.4	389.3	171.1	188.9	409	527.2	468.4	611.3	529.4	663	627.3	645.8	399.3	439	579.7	401.1	404.5	315.5	365.5	1588.8	444.9	474	388.4	348.6	401.7	433.8	327.6	488	368.3
LOC551233	93.7	149.2	86.9	197.4	118.9	121.8	137	173.8	154.8	184.1	137.5	123.5	133.4	107.8	125.1	116.6	128	152.9	197	94.6	121.2	121.3	111.4	127.1	143.1	116.6	170.8	94.8	98.5	100.6	133.2	100.1	94.1	69.9	113.4	84.8
LOC551265	15.5	18.6	16.5	15.2	14.2	13.7	14.4	14.2	14.9	18.7	14.4	17.7	18.6	16.7	18.9	17.3	18.5	15.6	17.5	14.9	16.9	15.2	15.6	15	17.3	17.2	22.5	17.5	15	15.7	16	16.6	16.3	16.1	18.7	17.2
LOC551276	193.2	189.6	205.1	216.3	204.5	209	164.6	157.7	151.4	148.7	181.4	161.3	124.5	134.5	134.7	149.1	132.2	128.5	133.7	154.8	155.8	133.3	164.7	132.7	140.9	153.3	59.3	135.2	153.7	150.9	152.1	155.2	130.7	146.9	138.4	126.1
LOC551279	364.6	379.2	341	376.1	487.2	347.3	326.2	334.4	318.1	439.3	459.6	317.9	275	277.8	290.3	295.6	280.9	290.7	276.6	279.5	280.1	282	264.8	247.3	265.8	268.6	262.9	272.1	289.2	267.1	274.5	260.7	261.5	240.5	275.4	253.5
LOC551281	17	17.8	17.9	22.4	24.2	21.2	20.8	18.3	18.5	35.6	32.4	21.1	18.1	17.5	16.3	18.5	22.2	20.2	21.4	17.9	20.2	17.6	20.5	19.2	22.6	22.2	7.1	23	18.9	20	25.9	22.2	20.2	22	18.6	20.8
LOC551303	11.3	7.9	9.7	10.2	7.7	9.9	10.9	10.3	8.4	11.6	9.2	11.3	11.2	11.1	9.8	9.2	8.9	10	11.3	12.1	12.6	11.6	12	10.2	8.7	11.5	7	10.5	10.4	8.8	12.3	10.8	10.2	8.8	12.2	10.8
LOC551328	60.1	60.6	54.3	52.1	39.4	49.4	52.4	58.5	56.7	42.9	36.5	54	63.1	59.6	60.6	65.9	56.1	63.7	61.6	55.6	60.7	63.3	54.8	51.4	59.1	60.6	113.3	59.4	60.6	57.8	59	63.7	57.9	63.6	56.3	48.8
LOC551337	52.5	42.9	45.4	48	44.6	42.5	42.5	38.8	46	54.4	54.6	48.5	41.8	51.9	52.5	54.1	46.5	49.3	41.6	44.6	46.6	49	52.3	47.9	51.8	52.5	50.6	52.9	54.8	51.7	53.6	47.7	53.5	64.1	56.1	49.7
LOC551340	48.6	51.4	50.2	41.5	31.8	40.5	48.6	49.1	45.5	24	23.6	45.1	47.7	48.7	43.8	45.5	51	52.2	49.4	50.2	45.1	53.5	46.1	49.1	46.1	48.3	84.9	55.4	46.7	47.3	50.1	51.3	48.5	43.3	49.5	46.1
LOC551349	35.5	41.5	41.2	29.6	19.2	36.9	35.1	32.6	32.6	16.6	10.8	34.4	41.7	34.7	47.9	45.3	47.2	53.2	46	41.5	36.4	45	32.4	44.1	35.1	35.6	83.6	45.3	43.7	40.3	42.8	44.1	45.6	44.7	40	45.6
LOC551363	18.3	18.9	19	20.1	17.2	19.5	17.1	17.1	21.7	23.8	21.8	19.8	18	14.7	23.1	20.6	18.9	20.8	20	19.2	15.7	21.8	18.2	18	19.1	16.6	20	16.5	18.8	19.2	18.3	17.5	20.3	16.8	17	18.5
LOC551396	19.7	22.8	16.8	18.7	16.9	17.9	17.6	17.3	18.2	13.9	10.3	18.1	15.7	19.4	20.7	20.3	17.4	15.8	20.7	19.1	16	20	17.5	18.5	20.2	17.5	18.6	17.3	17.4	16.1	18.9	20.5	18.6	16.6	17.5	19
LOC551409	227.8	207.1	236.4	210.5	268.8	222.6	207.4	179.8	191.8	202.7	209.9	206.7	226.4	205	213.9	214.7	238.8	232.7	244.7	190.1	238.1	192.2	191.6	188.5	161.6	179.4	361.7	180.6	191.5	186.7	177.1	197.7	167	153.6	212.7	176.7
LOC551422	55.9	54.9	59.7	54	48.9	59.9	60.4	65.6	60.4	61.5	49.5	63.6	57.1	63.8	61	61.8	53.8	54.6	50.2	74.3	61.4	56.8	61.7	67.6	72.3	72.4	30.4	75.8	60.2	81.8	74.4	66	74.9	97.4	65.3	76.4
LOC551430	17.3	16.3	18.9	15.3	10.5	18.9	17.3	17.7	15.9	8.3	10.4	19.6	20.6	21.5	18.7	19.6	18.6	18	20.1	20.2	18.1	21.9	20.9	18	18.3	20.8	12.8	19.6	21.9	20	22.1	22.2	20.9	20.5	21	22.4
LOC551432	33.4	38.4	32.9	31.8	33.8	33.8	49.2	43.9	46.4	37.1	38.6	41.6	64.5	66.4	95.1	59	75.7	91.6	68.5	52.6	62.5	70.8	54.6	53.9	50.3	52.5	178	59.3	61.4	60.7	41.1	57.4	54.9	69.4	69.7	53.8
LOC551438	34.1	34.2	31	30.6	27.4	32.5	25.8	25	31.1	19.1	21.7	28.7	25.6	26.2	28.7	28.1	25.4	26.3	26.8	28.7	29.3	26.3	29.5	26.7	31.4	29.7	18.5	28.6	26.3	28.2	30.4	30.4	30.6	38.1	32.5	28.1
LOC551446	492	560.1	508.6	462.2	365.8	455.4	491.7	499.4	489.7	285	335.1	497.8	519.3	476.3	552.5	529.3	572.6	611.3	611.2	464.7	483.3	537.8	467.8	469.5	445.8	432.4	1099.3	481.3	480	439.3	406.9	463.2	472.6	390.8	515.8	435.6
LOC551448	43.7	48.3	49.3	44.5	37.9	47.7	47.6	46.8	45.3	41.3	37.5	45.8	50.4	50.7	54.4	55.1	49.7	46	48.2	49.7	55.2	49.9	48.7	48.7	48.7	49.9	59.5	49.4	51.5	52	49.5	49.5	46.2	49.5	47	44.3
LOC551458	90	96.2	100.8	99.7	87.5	89.8	110.3	99.4	105.4	96.1	81.9	89.5	95.1	98	107.2	105.5	118.4	104.8	106.9	96.3	110.4	112.7	103.6	88.9	88.9	101.7	133.4	99	105.4	83.2	101	110.7	84.3	90.2	89.5	75.4
LOC551460	27.1	31.3	31.9	26.8	34.7	33.7	33.5	38.1	26.5	17	22.9	37	38.2	39	40.3	38.6	54.9	74.3	49.7	22.5	31	38	31.9	37.8	21.9	21.8	103.9	30.7	31	37.7	16	33.4	36.3	15.4	43.3	31.7
LOC551474	142	106.8	180.5	136.4	176.8	169.9	148.1	177.1	176.8	191.4	165.4	157.3	198.4	125.6	135	172.1	183.7	119.7	160.1	166.2	159.7	122.3	177.3	134.4	137.7	150	251.5	188.7	142.1	136.4	177.3	157.4	172.6	111.8	211.1	212.1
LOC551478	23.5	34.3	23.2	21.8	24.9	30.9	20.9	24.2	24.1	23.9	23	19.4	24.6	21.3	29.7	25.1	22.6	24.9	23	23.4	23.7	28.3	21.7	29.8	27.8	26.1	27.4	27.1	26.2	33.2	23.6	24	26.9	34.2	22.6	27.9
LOC551486	89.3	90.7	91.1	91.3	66.3	88	88.9	89.3	92.6	89.4	58.5	98.8	92.2	87.2	90.7	94.1	88.4	86.2	83.9	90.6	92.9	94	90.2	97.8	94.2	95.1	72	90.7	92.2	94.8	100.5	93.8	91.2	98	89.5	112.1
LOC551497	25.1	19.7	24.9	26.5	25.8	21.6	22.6	22.8	21.8	21.9	26.5	22.1	14.3	18.2	24.4	16.8	18	15.9	13.9	18.6	19.2	19.6	16.5	16.6	21.3	21.3	8.2	19.7	20.2	15.7	23.1	19.8	17.9	16.5	15.9	15.2
LOC551526	19.9	17.9	17.2	16.8	15.2	17.6	19.6	16.8	20.8	15.5	20	20.6	15	15.3	19.7	14.6	15.3	15.4	13.2	16.8	18.5	17	16.3	18.2	18.2	18.6	16	17.5	18.1	17.6	17.8	17.6	19	18.1	15.1	18
LOC551528	94.2	71.2	97.3	97.6	151.8	83.8	100.1	123.7	108.8	145	169.7	142.1	93.6	97.6	167.5	101.7	102.1	158.6	108.2	94	111.9	113.7	104.4	177.6	183.1	131.7	236.1	134.7	122.5	114.1	125.5	133.6	94.3	118.9	139.1	155.8
LOC551553	7.6	5.7	3.8	5.4	4.7	5.4	7.6	13.1	11.8	9.3	8.5	8.7	14	15.8	29	30.1	21.7	14.7	23.3	22.7	39.6	25.3	18.8	34	28.6	25.2	49.5	51	31.4	37.8	28.4	29.7	58	37.1	48.3	39.6
LOC551554	192.7	178.9	184.9	180.3	169.3	168.5	162.4	168.4	174.2	186.5	161.5	178.1	162	152.8	174.3	165.8	159.1	179.5	164.7	177.3	165.2	180.1	179.3	176	182.1	178.5	137.8	178.3	167.7	163	174	170.1	160.8	158.2	168.8	164.9
LOC551579	26.4	28	26	22.7	14.9	28.8	30	24.3	23.1	20.1	7.1	25.4	18	18.9	22	22.6	17.9	22.1	19.6	24.3	19.3	22.3	28.2	24.7	20.4	22.5	17.2	20.8	20.2	25.4	26.6	25.5	17.5	20.6	16.7	28.2
LOC551597	43.4	49.6	39.1	37	34.1	41	40.4	37.2	45.1	43.1	37.5	33.3	43.3	38.6	40	41.6	46.8	53.3	53	32.3	35.2	34	23.3	30	21.6	24.1	29.8	25.4	24.4	34	27.9	22.1	22.7	22.7	24.1	17.2
LOC551604	41.8	40.7	37.1	30.9	35.1	43.8	35.7	44.7	43.9	44.2	35.5	43.3	40.5	45.9	32.4	34.1	43.9	37.6	36.4	39.7	33.5	34.6	30.9	34.5	39.7	29.6	55.3	27.3	36.2	34.8	37.1	30.5	44.6	24.8	38	33.6
LOC551610	10.4	8	9.4	10.8	12.4	9.7	12.7	10.4	11.2	16.8	16.1	11.8	11	8.9	6.9	8.6	10.9	7.9	11	11.7	9.6	10.6	11	9.9	10.5	11.2	2.3	12.5	11.4	10.8	10	12.2	11.2	9.1	12.1	11.2
LOC551618	14.9	16.3	15.4	17.7	21.8	19.2	14.7	18	14.3	20.5	19.2	17.3	16.7	15.2	13.3	13.9	15.1	13	11.6	16.3	14.8	11.7	15.2	15.8	16.4	16.8	2.8	15.8	15.3	16.5	19.7	15.1	16	15	17.1	19
LOC551666	289.3	268.5	308.6	257.8	185.7	267.7	307.2	302.4	270.5	152.1	138	276.7	307.9	271.5	275.3	313.7	277.1	324.7	310.3	314.8	324.4	283.3	286.6	302.6	285.5	286.1	428.5	318.2	326.4	316	337.2	369.9	298	277.5	288.5	330.6
LOC551673	104.2	111.6	110	88.8	78	100.9	96.7	96.9	96.1	58.9	71.8	95.9	102.2	87.6	101.7	102.9	91.1	111.8	102	99.9	97.3	103.7	102	103.3	97	91.4	137.1	101.2	104.2	100.2	105	106.5	104	100	113.7	108.3
LOC551683	55.3	61.6	55	46.7	38.1	57.5	52.9	49.5	56.6	49.7	44.9	57.6	59.4	63.3	71.3	62.3	62	65.6	74.3	61.4	56.4	63.7	56.7	66.7	56.9	55.9	120.6	61.4	57.4	60.1	59.8	64	62.9	61.8	67.4	63.8
LOC551691	19.2	20.4	17.9	15.6	15.1	18.2	17	15.5	17.1	13.8	18.9	18.8	22.5	18.7	24.9	21.5	23	27.3	26.1	18.9	24.4	21.2	19.2	20.4	15.5	14.9	43.9	19.8	20.2	23.4	15.2	18	20.1	14.2	25.6	24.2
LOC551701	17.1	18.7	13.7	16.4	17	19.5	18.3	15.5	17.6	16.7	20.9	17.7	17.9	18	16.8	18.2	18.8	16	17	17.6	18.7	20.2	22.5	18.7	19.3	19.5	14.6	19.7	20.4	22.7	20.8	17.3	21.6	19.8	20.6	21.9
LOC551703	25.3	24.3	23.1	21.7	24.7	26.5	25.8	25.5	27.5	29.1	20.8	26.1	24	27.4	22.9	26.7	27.1	26.4	24.3	25.6	29.9	26	27.1	27.7	27.4	29.1	24.5	30.8	29.9	29.8	30.6	29.6	33.2	35	32.6	36.4
LOC551706	25.6	51	59.3	34.9	36.3	46.9	72.9	18.8	48.7	15.4	31.8	43.4	122.8	104.9	38.7	104.4	167.3	36.7	128.2	107.6	53.6	41.4	61	50.6	36.5	68	182.3	59.1	115	69.5	31.5	78.7	57.6	51.3	15	31.7
LOC551718	88.8	86.3	87.5	92.7	105.6	83.6	78.4	82.2	82.6	92	109	81.2	73.8	79.4	84.3	75.7	70.4	74.6	76.4	75.5	81.2	81.3	77.6	73.3	83.4	82.8	101.5	74.8	68.9	74.4	76.9	74.5	72.6	80.6	69.9	71.1
LOC551733	131.1	122.2	127.4	118.6	131.2	133	128.9	105.4	117.2	113.1	90.7	104.6	127.8	112.5	97.7	114.3	136.2	134.9	154	90.9	113.4	102.1	105.8	100.4	93.2	92.3	283.7	85.8	96.9	88.5	90.7	105.9	93.6	81.2	112	96.1
LOC551737	68	110.3	72.4	64.1	68.8	87.5	78.4	77.4	83.5	58.7	62.9	87.1	80.8	74.4	81.1	66.6	78.6	85	110	70.1	75.9	92.7	72.6	74.6	81.3	82.3	204.2	75.8	78.8	88.4	80.5	84.6	99.9	99	111.3	73.6
LOC551745	33	30.6	32.5	35.2	34.9	35.9	29.6	33.5	30.5	34.2	36.2	32.3	27.1	28.3	31.2	25.8	26.1	23.8	21.7	31.4	26.9	27.9	31.1	25	29.5	30.3	12.6	27.6	27	31.2	29.6	28.4	27.6	35.1	27.9	29.9
LOC551747	28	29.3	31.8	31.5	21.8	28.2	33.3	26.3	27.8	26.3	24	27	26.9	28.3	32.8	29.1	28	27.4	35.4	27.1	28.5	27.8	27.5	29.2	25.8	28.8	25.1	27.9	33.4	28.8	29.5	33.9	29.2	31.1	31.1	31.5
LOC551755	39.9	43.5	38.9	45.2	51.9	46.7	43.3	44	41.5	68.9	66.8	46	42.7	45.8	34.2	37.4	41	35	38.3	39.3	39.6	36.3	44	38.3	46.5	46.3	15.9	38.3	42	42.2	46	44	41.6	47.1	45.8	42.8
LOC551762	62.7	56.4	59.3	55.5	45.9	55.2	55	53.2	56.1	43.1	43.2	57.3	64.3	76.5	69.3	78	75.9	66.4	67.9	71.4	69.6	69.9	66.3	72.9	66.2	65.3	93.5	61.5	69.8	66.7	60.5	66.9	66.8	52.7	70.3	63.2
LOC551773	9.6	11.9	11.3	12.8	7.5	12.3	12.4	9.2	12.1	7.3	7.9	13.6	15.1	11.9	11.7	14.4	12.2	12.8	12.9	15	13.7	13.8	14	15.2	14.8	15	9.3	15.6	15.3	15.7	16.6	17.6	17.6	16.7	14.8	16.1
LOC551774	585.9	611.1	593.2	602.5	820.7	508.2	473.2	484.1	515.7	651.6	871.1	522.5	522	474.9	455.4	532.5	453	474.7	539	461.4	491.1	482.6	455.7	398.3	400.9	440.8	822.5	402.6	461.7	422.6	464.5	490.5	469.1	420.4	545.2	428.6
LOC551779	56.1	66.7	57.2	57.4	51.9	52.6	53.5	55.8	56.8	39.7	42.6	58.4	51.1	54.1	49.8	54	50.3	55.5	59.6	50.1	54.3	52.7	46.5	50.7	50.1	50.2	77.5	45.9	47.5	47.2	49.5	43	46.5	49.7	51.2	40.9
LOC551781	18.3	23.1	17.8	18.4	18.8	20.6	19.4	22.8	19.8	18.7	27.4	22.4	19.4	21	19.9	22.3	16.2	15.5	17.5	21.5	20	20.1	21.1	22.5	23.3	22.3	8.9	23.2	19	24.4	20.4	18.4	23	26	21.9	23.8
LOC551795	31.4	29.3	33.4	30.8	23.4	32.8	37.8	34	39.3	31.5	25.3	38.6	43.8	45.8	39.6	44.5	48.7	36.5	40.7	49.8	51.8	46.3	47.6	51.9	47.1	49.5	26.2	50.6	49.5	51.9	51.7	59.5	50.9	45.6	50.8	46.6
LOC551796	110.7	111.5	103.7	79	92.8	87.8	67.1	49.6	87.3	34.5	41.8	87	70.4	79.8	69.9	72	80.8	34	89.5	47.7	61	70.8	58.7	43.4	39.3	49.4	97.3	46.6	54.3	32	58.8	42.7	38.7	33.6	49	51.4
LOC551801	104.5	120.2	103.1	81.5	72.2	98	98.9	103.7	95.2	73.5	77.3	98.7	100.7	107.4	111	112.3	99.3	107.3	103.6	105.3	108.5	112	109.4	119.1	110.4	102.6	153.7	105.7	109	112.2	110.1	119.7	105.6	111.5	94.7	113.4
LOC551823	63.1	50.6	61	70	96.7	60.3	53.6	52.2	59.5	114.8	117	63.9	45.1	52.2	52.2	53.6	50.2	50.4	43	49.3	52.9	53.8	55.7	52.8	54.9	53.8	35.3	51.2	49.4	55.5	50.7	51.8	48.8	50.6	47.5	48.7
LOC551824	117.9	110.9	113.9	112.2	106.3	110.2	114.1	132.6	120.4	118.7	123	127	119.7	129.1	140.2	130.7	125.1	125.8	120.8	147.3	137	138.7	137.5	144.6	150.1	135.8	115.2	136.8	138.1	150.6	137.7	135.6	137.3	143.4	124.6	133.5
LOC551825	52.7	53.3	54.2	54.1	42.3	50.1	56.2	46	56.2	42.7	41.5	53.2	48.9	50.6	57.2	47.2	52.9	47.7	45.5	52.8	51.8	49.2	56.1	56.1	62.7	60.8	30.8	58.5	58	58.7	60.9	60.9	55.9	67.2	51.3	53.1
LOC551826	193	217.1	207.4	170.3	158.5	181.8	205.9	208	187.7	164.6	174.2	182.1	223.7	227.4	249.7	221.3	237.6	245.1	242.8	213.5	223.2	230.9	216.9	223.4	190.5	202.9	391.5	209.7	222.4	214.8	203.2	234.4	203.3	180.2	205.5	198.6
LOC551832	21.9	21.4	21.7	29	37.1	23	22.8	23	20.2	34.7	38.5	19.9	17.8	18.6	18.5	19.8	22.1	19.9	22.3	22	26.5	23.1	20.8	22.5	21.7	22.7	9.7	23.6	20.1	21.6	24.5	21.2	24.6	23.8	24	20.2
LOC551840	88.8	84.9	89.2	73.6	60.4	78.4	82.5	93.9	79.1	34.3	38.5	85	86.3	72.8	93	88.9	82.8	103.5	86.7	86.9	86.2	95.3	87.1	85.1	87.6	87.5	155.8	88.9	80.1	80	81.2	94.7	81.5	85.4	83.6	80.5
LOC551849	17	14.2	18.6	19.1	23.4	16.7	20.2	17.6	16.3	28.8	23.5	17.5	16.8	17.5	16.5	15.3	19.6	14.8	15.4	16.5	15.6	16.8	18.7	15.4	16.5	17.2	8.1	15.4	14.3	14.4	17.2	17	16.9	13.3	13.4	12.8
LOC551864	29.6	33.6	30.9	29.1	35	28.6	30.1	29.1	34.3	37.2	41.5	36.3	34.1	29.9	37.5	31.7	32.9	34.7	30.6	30.6	36.4	30.8	31.7	35.2	35.1	30.5	28.4	34	31.1	35.8	34.3	36.2	34	36.6	33.5	32.1
LOC551889	44.5	40.4	44.2	40.8	54.7	42.4	39.7	40.7	44	57.8	52.4	44	38.7	35.9	37.2	39.3	40.4	38.7	40.2	37.5	41	38.9	41.9	39.7	37.8	40.1	41.8	40.3	37.9	38.7	42.9	35.7	37.6	36.5	35.2	36.8
LOC551898	14346.4	12302.4	13278.2	11383	18427.4	10805.8	10488.4	8212.2	12668.2	10237.2	13916.5	11267.7	10278.3	8719.3	13454.8	9411.9	10173.6	11270	9723.7	7706.2	9357.1	10714.4	7971.9	8847.3	8275.4	7561.2	15449	7171.9	7415.5	7162.4	7612.9	6854	6289.3	6176.2	8580.3	5506.7
LOC551919	142.4	159	152.6	136.3	122.1	146.1	145.5	138.2	133.5	94.7	91.4	138.7	134.5	128.2	147.3	136.3	145.9	147.6	148.9	114.9	130.1	131.8	118.9	122.1	120.4	119.4	297.2	115.5	117.5	125.2	118.5	126.6	128.5	119.9	124.7	111.9
LOC551961	524.8	469.6	507.6	533.7	700.5	508.4	458.9	464.4	480	846.8	726.5	479.9	471.4	515.3	505.5	539.2	524.6	446.8	484.2	476.6	588.9	532.2	488.4	508.9	474.4	501.4	534.5	479.4	530.1	517.1	488.4	538	477.9	432.8	536.5	488.8
LOC551966	12.7	15.7	14.3	15.4	16.8	16.2	15.8	15.5	16	17.1	16.1	15.4	15.4	18.5	14.4	15.9	16	18.8	16.4	17.7	17.8	16.8	18.8	16.2	19.1	18.9	11.8	19.3	17.1	21.3	17.9	18.7	19.2	22.1	18.8	18.5
LOC551970	16	13.9	19.2	8.5	7.2	13.5	28.3	13.4	21.7	9.4	7.3	17.4	28.3	31.8	28.7	25.9	29.6	25.4	23.9	18.6	30.8	27.2	26.4	22.7	16	22.2	96.3	32.2	28.4	33.9	23.7	34.9	31	38.2	29.8	24.4
LOC551976	33.8	35	35.8	36.5	33.2	31.1	34.2	34.9	33.9	34.3	30.9	33.2	37.3	41.3	33.2	37.9	35.1	39.3	36	33.8	34.8	39.7	39.8	37.8	36.4	39.7	27.1	39.8	42.7	35	38.3	39.1	38.1	38.7	41.1	37.6
LOC551983	41.9	37.4	37.4	38.9	51.7	36.9	32.9	32.9	35	62.3	51.1	32.6	28.8	28.5	23.6	25.7	22	24.3	22.6	24.9	23.2	24.7	28.2	23.7	26.7	29	7.8	25.1	23.5	25.6	27.7	22.4	23.8	25.8	29.2	25.3
LOC551984	103	92.3	105.3	96.4	78.6	98.7	107.8	104.3	103.6	80.4	60.8	112.7	109.9	104.7	105.3	100	102.9	113	99.5	106.5	106	105.9	98.9	109.5	112	120.7	110.8	122.4	115.5	118.9	127.2	132.5	105.3	128.5	101.6	134.1
LOC552012	13.1	13.3	18.4	9.4	10.2	14.5	14.9	13	12.1	11.5	10.8	13.3	11.9	13.3	15.7	11.6	14.7	13.1	14.6	13.9	13.2	14.1	11.3	14.6	12.5	11.7	17.1	14.5	13.8	14.5	17.1	15.8	13.2	14.2	14.2	14.2
LOC552016	28.8	25.6	24.9	24.1	23.4	24.5	26.9	23.2	26.8	26.6	20.3	25.4	27.7	27.6	30	30.9	24.3	24.5	24.9	33.8	27.5	27.2	30.8	28.3	33.5	34.9	14.7	30.7	32.4	30	31.5	32.6	28.6	35.4	26.3	29.6
LOC552020	45.1	45.5	55.6	48.5	63.8	44	69.2	54.3	56.3	61.5	69.7	46.9	58.9	49.2	65.5	40.5	49.5	58.6	65.9	54.6	51.9	50.5	49	40.2	45.2	45.7	112.6	48.6	53.5	49.8	48.2	67	56.2	40	60.2	48.3
LOC552026	87.3	90	86.4	76	45.6	84.3	89.9	87	89.7	46.4	37.1	88.1	95.9	92.6	98.7	94.5	100.8	96.8	80	102.7	95.7	96	94.7	102.6	82.8	92.7	71.7	104.7	91.6	95	98.3	104.5	89.9	99.7	83.5	98.4
LOC552049	55.7	48	46.4	49.5	46.8	47.2	42.2	45	54.4	37.8	41.1	44.9	50.2	44.8	53.4	43	48.4	48.3	45.6	43.2	45.7	54.5	42.1	48.9	50.3	44.4	79.8	42.4	46.4	44.2	44.3	49.4	43.5	42	50	45.1
LOC552074	205.3	194.8	199.1	181.2	137.9	181.1	239.9	226	197.7	145	135.3	229.4	258.4	282.5	269.9	280.6	303.1	260.1	287.5	301.1	276.7	300.7	299.8	268.4	267.1	296.2	312.6	284.4	310	277.7	300.2	310.1	289.3	251.1	255.8	250.6
LOC552075	116.8	124.5	125.3	128.2	122.8	123.7	117.2	123.5	120.5	130.5	110.6	114	111.5	96.9	90.1	95.8	94.1	101	116	108	110.6	89	111.9	96.5	109.4	120.9	62.4	121.1	109.9	105.1	137.4	141.1	130.1	164.1	119.3	129.1
LOC552084	8.6	9	5.2	9.6	7.8	7.6	7.4	8.2	7.6	10.2	11.7	8.6	12.2	10.1	11.8	11.2	9	8.1	9.4	12.4	10.5	8.8	13.1	11.7	11.8	11.5	6.1	11.2	10.3	13.5	11.7	11	11.3	15.8	11.4	13.6
LOC552092	28.5	30.3	30.5	24.1	16.9	27.8	32	34.9	27.1	13.4	13.5	26.9	28.6	33.3	36.3	29.6	28.2	32.7	38	33.7	37.1	32.2	33.3	33.7	35.7	31.5	30	36.4	37.1	35.6	37.9	39.2	36.8	39	31.6	38.4
LOC552094	54.7	54.8	53.9	51.7	51.1	54.7	54.1	57.8	51.6	43.4	45.5	55	64.2	56.8	58.5	53	60.9	61.3	59.5	55	63.3	63.5	56.1	54.1	58	52.3	103.2	57.1	55.6	55.8	52.6	64.5	55.9	46.1	57.9	62
LOC552117	43.2	48.5	44.1	42.2	44.1	42.6	39.9	37	44	39.1	47.9	48.8	41.4	35.7	44	41.1	31.4	37	34.3	38.4	35.1	38.2	36.6	42.7	45	39.1	36.3	40.1	35.5	39.7	36.8	34	35.4	39.4	36.8	38.8
LOC552141	65.3	64.2	68.9	62.7	52.8	63.6	75.7	66.6	71.1	61.2	55.6	69.5	77.8	82.8	81.9	81.3	77.6	72.5	73.9	73.4	76	75.6	72.8	78.7	71	74.5	91	76	78.2	79.1	74.2	84.7	71.7	83.1	69	80
LOC552142	72.1	105.6	79.4	68	84.6	72.7	74.1	80.7	87.1	54.8	83.5	89.9	99.9	113.1	171.1	99.7	128.2	164.6	143.9	74.1	86.5	117	81.8	118.7	87.6	77	277.5	103.2	101.5	99.9	55.7	73.3	98.5	79.4	116.4	90.3
LOC552151	88.5	86.2	85.9	91.2	125.2	86.3	63.1	65.1	74.6	116.1	138	81.7	58.3	53.6	74.3	58.8	54.5	63.7	56.3	67.7	56.9	63.6	60.9	67.3	67.5	64.8	37.2	61.4	54.7	62.1	69.4	59.5	57.6	67.8	67.4	67.1
LOC552156	61.1	65.8	59.2	58.9	49.4	58.4	58.5	51.6	57.4	54.5	51.4	62.6	54.6	62.1	58.6	58.6	54.7	56.2	50.8	58.1	56	57.7	54.7	55	55.4	59.1	42.1	58.5	54.9	64.4	58.6	58	55.6	61.9	52	54
LOC552166	225.5	228.5	224.9	201.3	152	222.5	185.7	208.3	195.4	150.8	147.8	198.4	206.6	222.7	194	222.8	198.3	211.4	214.4	232.9	224.2	205.3	215.9	222.5	212.1	217	162.8	231.1	221.8	240.4	237.5	237.8	234.2	245.9	230.6	232.6
LOC552178	32.8	26.7	25	21.5	17	27.5	28.2	25.9	28.2	18.3	14.4	28.2	26.9	32.1	23.4	23.7	27.8	25.2	23.9	27.6	26.9	27.1	25.2	27	27.9	28.5	13.3	27.1	26.2	29.6	29.1	28.8	26.5	29.1	27.5	28.2
LOC552183	153	158.4	142.6	140.7	131	140	111.6	126.4	140.6	105.4	129	152.8	121	133.8	155.5	128.3	111.6	132.2	121.7	135.1	121.7	140.1	137.2	129.5	154	141.6	127.3	132.7	134	138.8	149.7	134.8	123.4	166.1	152.1	155.9
LOC552185	27.6	24.8	25.7	29.8	30.8	30.1	29.3	32	26.7	44.5	40.1	30.5	28.2	27.2	21.2	26.9	27.9	23.3	23	31.4	25.6	22.2	29.1	28.2	26.8	27.2	5.6	25.2	28.8	26.6	30	26	26.9	27.7	24.3	30.1
LOC552191	92	91.6	88.2	92.6	100	86.8	82.3	82.3	81.9	108.5	110.3	89.2	81.6	78.2	85.2	74	76.7	75	79.5	78	68.1	70.7	70.7	74.2	72.5	75.2	57.4	71.7	75.7	69	79.8	68.9	74	74	66.2	74
LOC552206	103.4	117.5	104.7	93	79.2	109.2	105.2	110.5	92.1	81.5	78	106.3	114.5	104.9	117.2	101.5	116.1	118.4	102.3	112	98.2	101	100.8	108.3	92.7	92.8	120.3	99.6	107.4	102.7	89.6	96.1	94.6	85	89.1	105
LOC552209	22.8	23.4	20.2	24.5	30.9	21	16.9	14.5	19	15.1	27.7	15.1	19	15.7	15.3	11.7	16.2	21.4	17.7	16.4	12.6	16.2	11.9	16.7	13.9	11.3	34.3	9.5	12.3	14	10.6	9.7	15.2	8.4	15	11.8
LOC552213	44.5	42.6	47.6	47.2	66.7	50.6	43.3	49.3	43	72.9	84.6	44.8	36.2	32.4	32.6	40	40.7	38.5	37.4	43.3	39.7	36.3	44.6	36	48.6	48	8.9	44	42.7	39.7	47.2	40.6	41.9	47.8	41.6	40.8
LOC552221	64.4	61.4	58.9	54.4	51	58.1	66	59.6	59.7	50.3	57.7	59.2	69.6	74.5	68.3	66.3	72.9	68.7	78.6	64.2	66.4	70.4	62.4	63.4	57.9	60.7	85.3	63	69.3	69.6	70.3	70.8	65.8	59.2	65.1	64.1
LOC552244	69	162.2	61.8	51.3	53.1	102.3	60.6	75.8	77.1	32.1	51	81.2	64.1	59.5	85.9	74.4	59.2	62	71.8	54.6	61.1	59.9	57	79.7	84.9	50.9	101.6	59.8	55.7	72.2	48.8	48.8	56.6	87.7	73.2	60.2
LOC552255	27.1	24.4	30.1	23.6	32.4	23.3	46.9	38.4	36.5	23.2	39.5	36.5	61	47.3	52.2	48.7	74.7	78.6	61.9	36.6	41.2	44.7	34.1	43.8	21.4	30.4	105.5	33.8	40.2	36.9	23.9	45	33.1	14.7	27.8	29.9
LOC552264	35	33	35.2	36.7	28.4	35	38.4	34.3	36.4	36.5	30.2	38.3	32.2	38.3	35	33.1	37.7	37.1	34.7	37	37	35.8	41.9	39.7	45.1	40.1	21.6	40.2	40.6	37.9	38	44.1	40.2	41.6	34.9	47.2
LOC552265	32	36.2	36.2	25	19.1	35.2	31.7	30.7	31.2	15.5	14.8	27.6	41.1	38.4	44.6	40.2	45.6	50.7	48.8	39.4	39.7	48.5	42.2	36.9	33.6	35.6	109.7	37.6	40.9	37.3	30.1	38.3	38.9	35.4	46.9	38.4
LOC552274	9.8	8	11.1	8.4	6.4	6.2	8.7	8.5	8.4	17.6	7.1	10.2	9.6	9.6	8.1	11.1	8.2	7.3	10	9.5	12.1	9.9	10.7	10.6	11.3	10.8	7.7	10.6	9.8	13.7	12.1	11.5	13	12.2	11.9	13.5
LOC552278	65.1	59.1	51.8	49.7	56.2	64.2	42.3	52.9	54.5	51.4	48.7	63.2	57.6	83.2	98.2	98.2	105.4	71.6	102	52.6	99.6	67.7	69	85	47.4	42	171.4	76.6	72.5	62.5	46.3	55.8	84.1	44.2	93	73.2
LOC552283	6.8	6.3	9.3	10.4	13.9	6.6	9.6	14.2	14.6	14.1	28.7	14	16.8	19.7	15.2	14.8	11.1	15.1	17.3	18.5	29.6	18	25.7	16.4	37.1	39.7	11.5	19	23.1	19.7	26.2	26.6	17.2	22	20.2	15.3
LOC552289	92.9	95	99.4	77.4	52.6	87.2	91.8	87.7	89.5	59.2	46.3	93.9	99.7	94.6	97.5	99.5	98	103.8	96.6	94.7	95.1	97.4	86.5	91.1	81.3	85.5	157.3	95.2	91.2	91.8	82.9	100.7	86.3	86.2	75.1	87.9
LOC552299	516.3	549	552	495.6	371.9	513.1	520.5	510.2	515.3	342.2	342.5	503.5	472.9	545.8	556.1	542.3	503.2	500.9	454.9	575.1	547	537	609.4	562.4	633.7	617	204.9	615.8	563.7	626.8	535.2	524	517	631.4	429.4	477.5
LOC552306	20.9	22.2	21.8	28.7	27.1	24.8	24.1	22.4	24.4	35.9	38.3	25	21.7	19.9	23.6	23	20.6	21.8	17.1	20.7	23.4	22	21.7	25.6	22.9	23.6	17	23.4	20.7	22.2	24.2	22.3	21.3	25.9	21.1	25.1
LOC552313	128.1	73	131.1	93.9	122	101.4	35.4	24.4	22.4	28.7	28.2	28.4	10	12	11	10	8	10	8.1	10.4	7.9	9	7.8	6.6	9	8.2	6.9	8.1	10.3	13	8.8	9.7	9.6	8.7	9.3	6.8
LOC552319	59.2	56.7	55.8	64.3	65.7	55	46.1	53.4	61.6	58.9	72.3	54	49.6	47.7	55.7	48.3	45.2	46.6	43.1	46.3	45.3	48.3	45.7	45	49.4	48	19.7	47.9	39.6	50.4	44.6	44.8	45	50.1	44.6	37.8
LOC552330	27.2	32.5	30.1	30.6	21.4	30	32.3	32.2	33.5	21.7	18.6	28.7	39	36	32.4	39.9	35.7	39.6	41.2	36.6	41.1	35.1	35	39.1	41	39.1	32.2	40.1	39.7	39.9	42	42.3	37.3	44.1	42	37.4
LOC552345	12.8	10.8	15.1	13.1	7.9	13	12.9	16.7	9.5	12.5	7.9	12.3	13.6	14	15.9	16.5	14.7	10.2	12.5	17.5	9.8	14.1	19.6	15.2	11.7	9.8	8.3	18.5	16.3	13.2	17.2	21	11.3	13.1	16	16.5
LOC552354	193.9	173.8	203.3	172.6	158	173.4	187.2	176.1	204	156.9	144.2	173.8	204.5	198.3	237.2	208.5	224.7	235.1	201.7	182.6	224.3	195.7	179.6	184	155.8	163	397.1	175.1	182.4	180.7	157.5	171.4	172.4	188.5	177.4	166.7
LOC552358	181.8	211.8	250.1	254.4	99.7	235.1	328.7	331.2	237.9	109.1	102.2	317.2	274.9	355	323.3	401.8	254.5	335.5	316.3	328.4	350.8	393	411.9	406	365.2	344.8	698.1	458.6	435.4	473.5	372.6	520.4	485.2	387.1	387.4	444.9
LOC552361	45.1	32.7	38	38	38.1	37.3	48.8	37	41.8	34.2	35.6	39.8	42.6	43.7	41.3	41.8	45.9	39.7	42.6	47.6	45.9	46.8	52.7	43.4	51.1	52.8	19.6	51.4	53.5	46.5	53.8	53.8	44.6	45.1	43.1	41.5
LOC552374	19.7	18.1	21.5	17.8	27.4	18	17.6	14.4	17.5	22.8	22.4	15.1	18.4	18.3	17.8	18.2	20.8	14.1	14.3	18.4	14.8	13.8	14.3	16.4	13.2	14.1	14.8	17.1	14.8	15.9	12.9	14	13.8	13	22.1	15.8
LOC552377	59.1	55.3	59.4	41.8	32	47.4	60.1	61.9	58.6	24.3	31.6	49.7	84.2	86.6	95.8	74.7	86.8	91.6	83.6	53.6	76.3	75.1	61.2	64.8	54.9	53.2	167.6	58.8	57.2	63	52.4	59.9	56	45.7	76.3	47.1
LOC552397	107	87.6	103.4	102.3	144.3	106.4	110.9	96.1	84.2	96.4	123.6	89	121.9	138.9	91	138	147.8	149.3	132.1	78.8	111.5	112.4	95.1	113.7	58.3	71.2	187.8	90.2	95.4	101	58.8	99.2	105.6	47.9	115.2	91.1
LOC552432	43.9	43.1	48.5	45.2	47.2	40.4	44.7	39.8	38.3	50.7	35.6	36	43.9	35.4	34	36.5	39.8	40.2	38.4	38	41.1	37.1	35.4	33.6	34.7	36.9	30.2	35.7	38.5	32.4	34.3	32.6	31.6	32.1	35.8	35.9
LOC552442	111.4	94	118.6	111.5	147.3	99.2	59.9	58.3	55.6	94.5	83.7	57.1	39.9	37.6	31.3	35.9	34.9	32.9	27.8	33	36.6	28.9	33.2	29.8	33.3	34.6	8	28.4	31.2	30.7	34.4	27	29	28.6	31.4	26.6
LOC552448	43.5	42.3	43.1	41.6	46.2	43.4	36.8	36.7	39.6	40.9	49.8	43.9	36.5	34.5	37.6	37.6	33.5	33.6	36	37.7	37.6	40.4	37.8	36.6	37.1	38.6	44.2	37.5	35.6	36.8	34.4	34.6	37.7	37	40	34.1
LOC552460	30.1	29.7	32.1	37.9	38.9	30.2	29.3	31.4	30.2	64.6	36.8	34.6	32.7	27.3	29.6	28.6	26.1	26.9	26.3	29.8	34.3	33.9	29.6	36.4	33.6	31.2	37	33.9	33.5	39.2	33.1	35	38.4	49.5	40	47.3
LOC552466	138.1	145.8	167.6	141.1	96.8	135.7	120.4	134.8	132.1	40.1	40.4	147.8	193.6	181.2	198	223.4	290.5	239.1	179.8	127.7	148.1	187.7	194.3	157	57.6	91.2	351.6	102.5	163.3	94.3	76.1	126	157	76.2	151.6	116.3
LOC552467	73.3	74.7	80.7	62	41.7	68.3	91.7	80.1	85.5	51.2	47.6	84.9	91	89.3	90.9	102.5	90.9	94	87.5	89.8	91.5	89.5	91.7	88.9	85.8	84.9	86.1	88.7	90.9	86.5	90.5	95.9	81.2	99.9	77.6	91.5
LOC552473	31.7	25.9	29.6	27.4	18	29.3	28.3	27.4	32.7	20.3	21.9	33.4	30.5	31.2	32.1	29.1	29.8	31.5	28.8	30.2	28.6	32.7	29.8	34.5	33	31.8	31	34.9	32	37.4	34.5	34.1	35.2	41.6	35.4	40.2
LOC552505	132.2	123.2	138.9	102.4	102.3	119.7	189.4	144.9	169.9	121	125.8	115.8	229.6	204.5	253.8	260	270.3	276.4	276.2	179.3	204.4	228.7	179.2	178.1	97.6	136.1	354.5	144.6	172.8	134.4	106.8	128.2	112.2	81.7	142	97.4
LOC552515	90.1	91.9	90	82.8	68.9	87.8	88.9	85.1	87.7	70.9	80.9	88.1	90.5	90.9	98.3	88.9	85.2	87.6	91.5	96.8	91.9	92.5	97.8	101.8	88.7	96.8	103.1	91	93.2	102.8	94.1	103.8	98.9	103.8	88.6	96.3
LOC552542	21.2	23.6	22.9	21.8	17.1	21.7	23.1	25.9	24.6	21.1	15.8	21.6	23.2	27.1	26.8	26.5	25.6	25.5	26.8	27.8	26.7	26.9	28.2	24.3	24.1	26.5	22.4	27.2	24.7	29.2	27.2	32.3	27.3	25.8	28.7	26.4
LOC552545	95.3	138.5	104.4	97.6	86.9	99	81.1	101.2	99.4	58.6	89.1	98.8	93.6	104.5	139.6	110.7	111.3	126.4	109	80.2	81.9	111.7	98	104.5	109.1	83.5	196.8	95.9	84.1	71.7	65.8	60.5	78.1	47.4	89.2	61.7
LOC552549	16.6	17.9	16	16.4	10.2	16.8	18.9	15.2	16.1	12.4	10.8	19	21	20.2	18	21.8	20.6	20.6	18.7	21.5	19.5	19.8	22.2	18.8	18.8	20.4	9.5	22.3	21.6	20.9	22.8	21.6	20.1	24.6	17	21.9
LOC552562	16.6	14.7	12.7	16.1	17.6	15.7	16.3	18	16.9	21.1	21.4	15.7	14.3	14	12.1	12.3	11.4	13.1	13	16.8	13.4	10.4	15.1	14.7	17.6	15.5	1.9	16.1	12.5	14.1	17.2	12.4	12.9	17.2	18.2	15.6
LOC552568	72.2	68.8	72.3	75.4	70	72.7	71.9	76.8	71.2	71.3	84.1	70.3	70.9	64.7	70.4	73.5	69.2	67.2	68.2	77.9	74.7	72.3	75.2	70.8	82.5	85.4	42.5	77.6	78.8	76.8	79.8	79.6	76.5	81.8	66.1	75.5
LOC552582	17.3	17.5	16.6	15.8	18.5	16	17.3	14.4	18.9	17.7	17.5	19.6	14.9	15.4	16	19.7	17.3	16.5	19.4	17.2	16.1	19.2	16.3	17.5	17.3	16.4	18.6	18.8	16.8	19	17.6	19.4	19.1	19.7	17.8	21.3
LOC552612	45.7	42.8	52	47.3	45	46.7	57.9	54.3	56.4	54.1	48.8	52	57	66.7	63.6	68.9	64.4	64	60.9	65.3	71.2	68.5	66.7	60.4	63.9	70	63.7	70.1	70.5	77.2	75.8	70.8	73.8	87.1	67.7	64.1
LOC552617	178	192.6	187.7	157.7	113	165.7	163.9	151.9	152.7	103.6	89.4	146.6	159.9	132.6	151.5	158.1	136.7	149.1	146.3	145.7	145.4	142	131.7	139.3	106.8	114.6	194.9	130	131	118.2	117.8	132.7	109.2	111.9	105.4	93.5
LOC552643	48.1	49.4	46.7	46.1	33.7	42.2	55.6	56.7	53.5	40.9	34.4	52.9	58.3	58	60.1	62.6	57.8	67.2	64.8	60.7	63.1	60.8	53.1	74.2	55	53	119.6	59.3	53.2	62.3	59.6	66.7	64.4	58.3	58	68
LOC552651	15.1	17.7	17.6	17.4	15	15	25	34.7	30.3	39.8	40.9	24.8	37	60.7	47.2	52.6	43.2	52.1	41.7	41.3	57.5	49.8	48.7	50.3	38.1	34.5	63.4	47.8	47.6	41.9	36.7	43.8	48.6	41.4	46	35
LOC552699	170.8	146.4	164.9	168	187.5	160.8	129.9	143	149.6	155.1	189.1	155.6	113.1	133	125	148.8	130.6	128	113.7	135	156.9	139.5	144.8	125.5	140.5	138.6	68.3	133.7	134.1	144.2	121.6	123.7	131.2	144.7	125	105.1
LOC552707	59.6	71.2	56.4	52.4	74.7	60.9	50.8	47.1	54.8	63.3	79.5	58.6	51	52.8	65.3	58.8	47.5	54.4	56.5	48.5	50.1	55.1	51.9	55.1	49.5	46.3	64	46	48.2	51.6	44	45.2	42.9	48.3	50.1	47.2
LOC552709	31.2	29.6	30.1	36.9	49.6	29.4	34.9	34.8	32.6	39.5	44.9	31.2	28.6	34.4	35.1	28.4	34.8	39.8	31.3	22.1	27.3	35	27.9	28.9	23.4	27.3	50.2	29.3	29.5	29	22.9	23	34.3	20.7	34.3	27
LOC552718	120.9	136.6	127.1	97	80.2	123.4	119.5	131	124.1	64.3	75.7	124.8	123.2	132	149.6	146.2	138.2	135.9	141.1	138.2	141.6	148.7	133.5	139.8	136.6	129.8	169.8	138.6	139.8	131.9	130.4	135.5	147.3	134.3	125.3	139.5
LOC552719	35.7	34	37	38.4	46.2	35.9	38.1	41.1	31.5	31.9	35.3	38.3	29	27.3	29	35.6	31.5	29.8	34.4	33.4	36.5	32	33.9	28.6	31.7	37.3	20.4	33.4	29.3	26.9	33.1	23.9	30.1	30.4	27.5	25.8
LOC552723	113.8	108.9	106.5	100.2	75.3	107.2	106.2	114.2	102	71	75.7	107.6	97	93.2	110.5	103.7	101.2	97.1	100	103.4	94.7	96.4	98.6	95.3	110.7	109.1	65.8	101.9	98.6	104.5	116.1	106.9	98.7	103.4	100.9	96.5
LOC552729	39.8	40.3	37.1	38.4	25.8	41.6	43.8	40.8	41.2	27.8	23.5	42.6	50.3	46.5	45.2	43.6	46.8	43.6	41.8	50.8	49	44.4	47.9	50.7	51.7	51.7	22.6	56.3	51	52.6	51	50.4	52.1	54.3	47.7	55.8
LOC552735	18.3	18.5	19.7	15.5	19.5	19	20.4	17.9	13.7	13.8	15.7	14.8	15.9	12.4	16.6	14.7	21.7	16.9	16.2	11.6	12.8	11.2	13.1	13.3	9.2	10	14.7	10.3	11.7	9	12.1	10.8	13.7	10	12.1	11.1
LOC552746	15.7	13.3	14.4	15	14.4	13.6	14.1	15.1	13.7	20.7	16.5	14.3	12.4	15.9	13.7	13.8	12.7	12.4	8.3	12.2	16.7	14.5	15.8	10.3	15	13.1	12.3	14.4	13.3	11.6	14.3	13.5	13.5	14.4	12.2	12.3
LOC552753	19.2	15.5	17.4	19.7	19.6	19.5	19.7	17.5	16.6	26	24.1	19.9	15.4	16.9	13.2	17.1	14.8	17	16.4	19	15	18.1	19	19.2	16.9	19.4	6.5	19.1	18	17.4	21.1	16.2	18.4	22.7	16.1	21.2
LOC552759	26.2	26.5	22.7	25.1	30.3	25.2	25.8	21.7	25.9	37.8	37	25	24.1	24.7	22.9	28.9	26.1	25	23.2	23.2	25	23.9	22	24.4	24	22.1	32.6	24.6	24.8	23	23.5	27	25.1	25	23.6	22.8
LOC552764	56.4	57.1	47.6	50.8	40.1	52.7	51.5	45.1	57.5	44.7	47.8	55.1	45.5	47.4	54.2	58.6	46.8	53.6	54.1	56.3	54.6	57.6	59.1	51.6	53.8	52.4	46.2	58.4	59.4	60.8	55.9	50.3	59.3	69.3	56.3	51.5
LOC552797	31.6	35.7	25.1	32	28.4	31.7	34.7	42.4	32.7	40.4	40.2	30.6	32	31.6	47.2	32.7	26.9	30.7	39.4	32.9	30.9	32.8	34.7	38.5	36	38.2	39.3	40.4	31.6	41.9	50.7	47.4	46.4	49.7	52.4	50.5
LOC552801	66.9	72.9	69.2	55.6	37.2	69.3	70.5	76.7	69	46.2	42.2	75.2	71	74.8	84.2	85.5	77.7	71.6	67.7	74.8	85.6	74.5	82.6	87.4	69.4	72.1	80.3	87.2	72.5	88.8	81.7	82.7	89.5	100.2	88.3	91.9
LOC552843	1691.8	1536.5	1693.6	1634.3	1393.2	1583.2	1726.9	1665.5	1744.5	1429.9	1279.9	1815	1452.2	1527.6	1661.1	1506.3	1487.1	1502	1340.9	1580.3	1518.9	1513.1	1680.9	1725.5	1757.4	1686.6	791	1598.7	1449.7	1582.8	1609.8	1605.1	1388.1	1644.9	1320.5	1483.8
LOC552849	71.5	69.9	84.1	83.3	67.8	75.9	82.4	78.8	71.7	78.1	75.8	69.7	80.1	73.8	67	61.6	63.1	59.7	60	71	57.9	60.9	62.7	61.2	79.4	70.1	40.6	63.5	64	58.4	73	65.3	56.5	57.1	56.7	56
LOC724137	41.3	34.6	33.3	37.9	34.1	33.6	34.9	32.3	35.8	33	34.7	38.5	34.4	33.7	33.7	33.7	37.3	34.1	36.4	37.8	29.7	38.2	39.7	40.8	39.2	40.1	32.8	39.6	38.5	39.9	40.4	39.3	40.5	37.7	38.9	38.3
LOC724148	8.4	8.2	9.9	6.1	6.7	6.5	10.6	9.6	11.5	2.6	5	7	15.8	17.5	20.7	17.2	24.2	19	20.5	11.6	16.2	20.3	16.7	12.1	6.2	10.5	28.2	10.2	15.4	10.2	10.7	13.1	10.1	7.4	19.1	7.6
LOC724150	20.5	23.7	29.1	19.4	16.3	28.3	34.1	40.6	25.1	10.2	16.6	32.4	39.1	33.4	40.9	39.6	51.4	64.5	52.9	25.5	31	46.9	29.8	41.2	22.8	22.4	138.1	41.2	33.9	34	21.4	42.4	38.1	23	50.4	41.1
LOC724166	13.2	11.7	12.3	13.6	19	14	14.8	11.3	13	26.2	20.3	15	13	15	12.6	13.9	13.6	11.4	14.1	11.9	13.1	12.3	13.8	13.7	14	15.3	2.1	12.5	14.8	13.6	14.7	14.8	12	12.6	14.4	13.6
LOC724178	638.5	734.6	686.6	573	710.4	612.4	681	593.5	629	488.4	569	541.9	558.6	511.5	600.2	466.5	647.6	619.7	587.8	423	473.4	568.6	379.2	328.9	346.1	412	899	352.5	412.4	339.2	335.1	356.8	327.5	271.1	334.7	247.6
LOC724188	191.8	184.1	150.2	172.8	179.5	164	137.6	146	171.7	157.8	250.8	185.6	134.9	133.2	134.8	136.4	112.2	131.1	132.3	155.9	124.8	125.4	153.1	124.5	188	171.8	34.2	124.3	125.3	129.4	123.3	101.2	119.2	135.4	114.9	113.6
LOC724189	183.5	198.7	212	170	169.5	184.4	198.6	180.2	186.5	123.9	157.5	177.2	196.7	191.1	244.8	179	191.9	226.2	206.2	147	158.7	216.9	183.8	155	190.5	167	332.5	165.9	157.2	158	121.4	149.7	134.2	123.9	151.7	114.7
LOC724205	25.6	27.2	24.8	28.3	36.9	27.8	29.4	29.6	28.3	34.1	48.8	29	30	25.7	28.9	27.3	26.4	26.7	28.8	28.3	30.9	28.6	30.2	28.2	29	30	28	30.3	29.1	32.6	32.2	30.4	34.2	29.6	33.7	32.1
LOC724211	1725.1	1214.4	1765.4	1638.2	1784.5	1496.3	1157.6	1273.6	1257.4	1020.4	843.1	1164.2	1058.8	1120.4	895.9	1040.3	1182.1	1035.5	1146.6	743.2	1183.8	1133.1	941.1	869	767.2	807.3	2625.3	1095.1	952.8	797.8	900.5	1221.2	1005.4	841.4	1272.3	1029.7
LOC724214	32.3	31.8	35.5	32.1	28.7	33.3	35.6	31.4	30.1	24.9	30.6	31.6	27.3	30.2	31.5	30.7	32.4	29	27.3	32.4	32	28.4	32.1	32.3	34.6	37	38.9	32.3	34.4	37.2	35.1	38.3	33.3	39.9	31.9	36.1
LOC724223	40.6	37.3	50.4	41.5	34.2	36.4	40.7	37.6	41	35.5	38.7	37.5	38	38.9	39.9	39.5	38.2	36.9	37.5	36.7	38.5	37.6	37.4	43.6	37.8	38.7	40	40.5	41	41.6	44.4	43.5	40.2	43.3	35.8	40.6
LOC724237	58	61.6	51.9	51	48.1	56.9	50.4	41.8	50.8	38.4	46.1	47.6	56.9	48.7	61.8	60.6	69.7	56.4	48.9	41.8	42	45.7	38.5	40.9	39.3	36.7	71.1	37.7	44.5	27	28.4	27.4	33	22	22.4	25.4
LOC724238	61.8	78	42.1	51.3	159.9	36.2	33.8	39.1	163.1	741.4	590.6	74.5	228.4	263.9	56.3	183.5	252	119.6	198.3	72.2	123.6	124.8	70.7	108.4	47.5	50.3	6.2	47.3	71.5	73.7	43.3	47.1	83.5	27.9	305.4	37.2
LOC724244	18.9	18.9	19.4	22.7	30.5	18.5	18.9	17.9	18.1	33.4	33.9	20	17.4	17.5	12.6	16.2	17.5	14.1	13.7	17.3	15.5	16.1	20	15.1	15.4	16.9	4.1	15.8	17.1	16.8	17.7	19.3	18.6	18.4	15.5	17.1
LOC724269	14.6	13.8	11.1	10.2	14.4	12.5	16.5	12.8	14.9	14.5	14.8	13.8	20.9	18.3	18.8	18.2	24.7	22	22.3	18.9	23.4	22.9	17.2	21.1	13.3	16.6	37.7	20.1	19.7	17.4	12.2	21.2	18.3	14.3	22.7	19.6
LOC724286	16.6	18.1	14	19.9	21.8	17.5	17.1	18.2	19.6	31.4	22.3	15.4	15.2	19.4	12.7	12.3	14.8	14.5	14.2	12.7	12.9	11.2	12.9	12.7	13	12.3	18.8	9.5	12.7	9.2	12.5	10.4	13.5	11.7	13	12.5
LOC724292	135.6	130	124.3	119.6	126.4	126.6	141.7	132.8	127	146.6	137.6	141.3	148.4	187.7	172.2	166.2	178.4	202.6	174.7	133.1	153.7	172.5	126.3	151	141.5	132.4	380.4	133.6	142.2	145.5	108.2	125.1	156.8	121.4	148.9	131.9
LOC724293	226.3	251.4	210.8	190.5	97.8	267.4	294.7	354.5	267.2	141.7	119	281.6	336.9	417.4	360.9	286.3	313.1	324.2	355.3	374.3	318.7	343.5	316.3	303.5	390.5	307.2	665.4	350.2	344.2	412.8	352.9	406.1	444.9	394	400.4	393.4
LOC724294	158	136.9	155.9	170.8	231.9	158.9	153.4	171.7	168	282.5	279.6	170.9	148.4	143.9	155	161.5	155.2	160.6	145.9	157.1	168.7	157	156.7	158.8	164.7	155.1	101.9	160.7	169.4	162.5	169.2	154.6	169	169.2	155.7	179.8
LOC724321	91.9	85.8	87.4	87.7	78.6	86.1	67.7	75.9	75	73.3	72.6	83.9	65	73.3	73.8	73.2	71.5	69.7	65.8	77.9	73.7	67.2	74.7	68.5	73.3	69.3	58.3	66	65.1	79.5	73.9	68.7	71.9	80.1	64.9	69.7
LOC724329	24.3	21.3	22.4	20.7	27.8	23.8	21.9	19.7	21.5	44.6	38.4	23.6	23.4	24.3	22.6	21	21.6	19.4	20.9	25	20.4	19.8	23.7	23.9	26.6	23.3	3.2	26.3	25.7	24.5	25.6	21.8	21.5	23.7	21.5	25.5
LOC724344	28.7	24.9	27.7	25.5	21.5	26.7	32.1	31.3	31.1	17.2	16.7	29.7	45.8	38.9	43.1	38.4	43.3	48.2	51.5	28.8	35.9	32.6	25.9	32.1	28.7	25.3	90.5	25.9	34.3	29.3	24.2	32.3	27.8	24.5	35.9	30.2
LOC724366	58.2	58.8	58.8	58.5	53.3	54.1	59.2	53.9	51.9	49.5	52.3	59.3	55.5	62.4	68.6	57.4	55.5	64.2	63.2	54.2	56.1	62.5	59.2	54.9	61.7	57.3	89.9	56.5	58.4	60.4	60.1	67.3	54.6	60.2	66.7	60.3
LOC724368	320.5	362.4	322.4	292.5	219.8	312.5	320.6	378.6	328.1	271.7	256.5	356.6	365.4	387.8	417	412.4	353.6	365.3	375.9	420.6	391.4	408.4	418.7	397.4	462.1	413.7	463.3	424.4	400.2	435.1	425.2	440.4	413	495.6	402.6	417.9
LOC724417	39.6	53.8	44.2	34.8	23.2	43.3	44.1	44	43.1	19.4	21.5	48.7	69.1	69.4	77.2	75.5	71.6	80.1	72.3	51	64.9	68.9	58.8	62.1	48.2	51.2	184.3	66.5	64.3	69	42.1	67.3	60.4	57.4	69.2	51.1
LOC724432	15.9	13.7	17.3	19.7	31.2	16.2	17.3	15.2	15.5	32.1	33	17.2	14	11.7	14.3	12.3	14.1	12	13.3	11.6	12.2	14.2	13.8	12.5	12.6	11.8	3.3	14.9	13.8	11.2	13.7	9.5	15.1	14.4	12.9	11.8
LOC724450	140.5	127.6	140	141.6	172.6	130.2	155.5	156.6	138.1	170.5	172.5	138	165.1	163.2	211.8	162.2	190.7	197.3	192.5	146.3	170.9	177.4	150.9	161.4	137.8	141	363.2	149	155.8	137.1	134.8	154	149	120.5	166.6	137
LOC724474	26.5	26.8	28	35.7	54.5	29.8	26.7	24.5	30.3	66.6	61.3	27.7	24.7	21.5	16.4	22.3	22	19.5	22.5	22.2	23.8	22.7	22.3	21.2	22.3	24.9	6	24.3	23.5	21.2	27.7	25.7	24.5	26.1	26.1	24.9
LOC724518	21	14.8	19.5	11.5	17.2	23.3	13.9	17.3	20.8	10	7.5	14.1	30	23.6	36	27.5	32.6	35	33.4	20.5	30.8	32.5	21	21.8	20.6	22.8	72.4	42.1	32.7	23.6	22.7	22.1	29.7	20.4	27.5	26
LOC724534	88.4	82.9	85.6	93.2	94.9	89.3	88.1	80.3	85.5	90.7	104.1	89.3	76.6	77	76.5	80.6	72.6	74	76.5	90.5	77.3	87.3	97.1	87.1	94.9	93	38.1	81.7	85.7	87	95.3	82.7	83.8	98	72.8	79.3
LOC724535	244.3	249.4	278.9	223.2	221.2	231.7	253	233.9	233.7	171.3	178.3	250.1	275.1	261.9	306.2	257.8	298.3	302.7	297.9	246.2	243.5	284.4	232.4	243.2	219.4	237.1	535.3	255.2	262.5	232.4	227.3	247	225.8	209.8	234.4	235.9
LOC724536	2247.6	1629.2	2350.8	1907.8	2086.8	1962.9	1739.5	1576.7	1608.8	1469	1629.2	1645.1	1611.2	1666.2	1684.1	1568.2	1553.9	1346.7	1326.8	1468.6	1630	1600.5	1801.2	1487.8	1372.8	1569.3	870.4	1285.4	1432	1225.2	1200.7	1544.4	1203	1270.3	1307.5	1109.5
LOC724539	15.7	13.1	15.2	13.9	14.9	11.3	21.5	14.1	15.7	9.3	13.7	15	21.7	21.3	25.8	19	24.2	22	19.6	15.1	17.6	23.6	16.5	16.2	13.3	14.8	25.9	16.3	16.7	15	11.8	16.1	12.2	10.1	19.4	11.3
LOC724545	46.8	55.4	49.9	43.6	42.7	50.1	47.9	43.2	46.1	51.1	44.4	46.8	43	49.4	55.9	48.6	47.2	44.8	50.9	46.9	49.8	51.3	46.9	46.5	48.9	48.6	42.8	47.9	48	50.3	48.3	53.5	42.8	53.9	44.5	52.5
LOC724552	88.9	63.5	80.5	73.3	76.4	103.1	85.9	129.6	115.8	91.4	60.9	81.6	113.7	171.8	98.4	124.2	115.8	98.9	85.9	133.5	73.7	133	110.3	92.8	158.5	120	245.8	117.2	85.6	125.8	120.9	100.2	103.4	54.2	107.9	121.1
LOC724554	34.1	32.5	31.5	29.1	33.4	35.4	32.1	37.6	40.7	29.7	40	34.4	44.4	43.7	43.1	45.4	38.6	43.2	47	32.7	46.2	47.5	35.8	34.1	36.2	36	105.3	34.1	32.4	38.7	33.5	34.8	35.4	35.8	49.8	31.8
LOC724594	43.9	96.2	55.7	28.7	21.1	43.7	35.7	52.6	44.4	10.6	21.1	54.2	53.8	45.1	87.5	48.4	56.3	74.7	70.3	36.5	31.8	50.8	39.1	55.7	51	36.8	107.7	46.8	46.5	54.7	30.2	32.1	33.4	39	49.6	39.1
LOC724595	1192.1	1265.7	1248.5	1217.5	1358.8	1096.7	1178.2	1036.7	1041.9	890.3	951.4	997.8	1072.6	1010.7	1133.2	1049	1072.7	1221.7	1133.4	925.9	958.7	1034.3	910.4	899.8	853	868.3	2137.6	985.9	910.7	965.3	879.1	1034.9	994.2	995.3	1029.7	856.6
LOC724604	275.5	279.3	301.8	257.4	212.2	267.2	254.7	237	235.5	131.4	152.7	220.1	273.7	245.7	284.8	271.7	289.2	294	280.6	225.2	243.5	272.5	212.9	215.5	178.6	191.5	654.3	218.3	223.7	202.5	188.5	226.6	207.6	166.9	217.2	178.3
LOC724644	39.4	103.8	49.4	45.3	39.6	60.4	42	98.6	47.3	11.4	36.8	140.4	24.4	23.7	88.2	10	10.2	65.6	22.9	12.5	9	11.9	5.8	93.4	95.7	17.8	10.7	65.2	19.7	46	26.6	13.5	14	32.2	21	24.1
LOC724652	8	8.6	9.5	8.8	6.1	11.9	14.2	11.8	9.6	6.6	4.2	12	20	17	12.4	12.5	15.4	18.9	26.9	12.4	13.6	17.5	12.5	11.3	13.7	12.2	34	9.9	12.9	15	10.7	10.8	11.1	8.3	13	12.2
LOC724658	123.2	131	117.3	116.3	124.5	127.8	88	99.7	93.4	157.9	113.1	88.6	94.8	99.8	91.6	97.9	97.2	79	87	107.2	103.4	94.6	100.8	99.8	106.6	111.6	40.2	111.9	117.8	113.7	115.9	101.9	104.5	117.2	116.9	115.6
LOC724727	56.8	59.9	47.4	52	52.1	52.5	62.1	63.9	62.9	59.7	59.7	61.4	61.1	66.5	74.2	66.2	58.1	67.3	71.6	61.2	61.3	71.3	61.7	65.1	73.1	60.9	129.9	63.4	63.7	64	57.6	68.3	68.6	68.1	71.9	61.6
LOC724737	18.4	19.6	21.5	17.6	24.2	22.1	16.7	23.2	19.5	20.4	27.3	16.3	21.8	26.5	20.7	24.1	24.7	26.3	24.3	18.1	20.2	22.2	17.8	21.8	21.4	19.5	53	20	17.5	27.3	17.3	18.2	28.2	20.4	26.2	27.6
LOC724775	61.2	54.3	57.4	58.5	46	61.5	63.3	63.3	60.5	49.2	50.8	54.7	57.8	54.3	63.3	57.2	58.4	65	60.2	66.2	55.2	60.8	65.4	65.9	65	65.2	39.3	68.5	63.5	67.2	66.8	68	68.2	64	59.6	65.2
LOC724780	28.9	38.6	25.2	27.6	20.7	28.1	35.2	25.3	32.7	16	22.5	46.6	38.4	43	37.5	44.7	31.2	36.8	38	33.8	44.6	32.8	40.6	41.6	43.4	39.1	45.1	45.1	40	44.9	41	46.4	70.9	68.2	56.9	65.3
LOC724789	45.3	44.1	40.6	47.5	47.7	50.4	39.6	42.3	41.8	55.4	63.1	47.9	42.3	38.4	42.3	43	36.3	34.3	42.9	41.5	41.4	34.6	39.1	42.4	47	45	17.8	46.9	40.8	43.4	46.4	44.6	41.8	47.7	36.5	44
LOC724793	211.9	212.6	187.4	173.2	192.1	184.1	171.9	181.2	194.2	155	192.7	196.1	197.2	185.8	208.1	202.9	202	200.4	201.6	194.7	208.5	205.4	189	214.3	176.7	169.7	319.4	172.4	180	185.2	174.8	166.9	182.5	179.3	200.3	188.8
LOC724810	18.6	15.8	14.5	15.8	11.6	16.9	20.3	18	20.1	12	11.2	17.4	16.2	19.7	22.9	19.3	19.7	18.2	19.1	18.1	19.9	18.8	19	18.5	16.4	18.1	38.5	20.8	20.1	21.5	19.6	22.6	19.1	28.3	19.9	23
LOC724832	434.3	459	423.1	329.1	190.1	397	465	480.7	418.3	142.3	132.4	422.6	498.6	548.6	620.7	500.6	571	590.3	544.8	495	543	600.3	536.5	487	405.2	464.8	731.3	473.1	512.9	471.2	450.4	434.9	436.3	348.7	437.2	349.3
LOC724835	113.1	91.7	107.7	100	132.9	107.9	105.3	126.6	124.1	114.1	103.5	98.6	147	163.4	84.7	159.6	149.5	129.3	159.3	158.4	213.5	159.9	153.9	142.5	100.8	127.2	248.8	132.6	158.2	145.5	117.9	217.3	130.5	67.4	169	159.6
LOC724853	7.2	8.9	8.2	7.1	7.1	8.1	9.4	9.4	9.2	4.6	6.1	10.4	10.7	10.5	14.3	8.8	10.9	13.9	14	8.8	12.5	11.7	8.6	12.3	10.9	10.3	35.7	12	11.4	15.1	7.8	11.3	11.5	11.8	19.2	12.9
LOC724885	281.3	337.3	276.2	261.7	292.5	323.5	326.8	429.1	359.9	332.4	384.7	405.2	436	456.5	488.5	473	499.1	477.9	437.3	329.2	367.5	434.6	352.5	370.7	337.2	313.5	609.9	341	340.7	333.9	234.7	286.6	335.8	231	379	318.7
LOC724919	299.5	265.4	270	279.8	352.3	275.8	250.5	254.5	336.2	344	456.7	292.8	300.9	294.1	341.4	351.5	336.7	367.3	363.6	265	327.1	309.3	277.9	289.8	280.1	271.1	950.8	295.3	277.7	277.8	257	288.7	363.7	300.3	415.6	286
LOC724927	138.6	174.6	147.5	129.9	91.5	147.3	146.3	154.4	143.7	94.1	82.8	145.6	155.3	166.1	171.1	173.6	152.6	153.4	150.6	170.8	157.1	153.9	172.4	166	182	168.1	158.7	158.5	163.2	172	163.4	168.9	149	168.1	146.4	162
LOC724931	15.9	18.6	12.6	17.4	16.4	17.2	17.1	19.2	17.8	18.3	20.9	17.5	17.4	19.2	22.3	22.8	18.6	16.6	18.1	19	16	19.3	21.6	19.3	20.5	21.7	16.8	19.5	19.8	22	20.1	17.5	22.5	25.1	27	19.6
LOC724955	46.6	49.4	47.9	45.6	27.7	49.5	47.2	46.6	42.2	39.8	40	49.2	46.9	46.9	44.2	46.3	48	48.3	42.9	49.1	47.8	42.7	52.7	49.8	47.9	51.7	22.8	45	49	60.5	47.4	52.5	47	51.9	42.7	59.5
LOC724965	45.7	48.5	53.7	50.3	41	53.2	52.6	53.7	49.9	58.3	49.3	41.6	54	67	54.7	64.6	52.4	55.4	56.8	49.9	54.9	47	53.6	48.4	50.1	52	32.9	50.3	53.7	52.8	52.9	49.5	50.7	50.7	55.1	55.1
LOC724970	74.1	69.2	76.4	73.1	80.8	78.5	84.7	82.8	77.4	77	73.4	75.3	71.7	85.9	65.1	71.3	77	73.4	73.7	79	78	65.4	79.3	68.6	64.5	83	41.3	82.1	79.5	73	86.8	72.2	78.8	70.5	65.2	72.9
LOC724991	89.5	94.2	92.2	77.3	70.4	79.8	96.2	92.4	87.5	70.5	65.3	92	112.9	105	103.5	101.8	112.5	105	96.9	87.6	99.1	92	87.5	87.8	69.1	75.3	162.6	79.1	86.5	79.8	79.6	88.2	89	75.9	84.4	72.5
LOC724994	122.7	117.6	131.8	123.4	147.6	113.9	200	156.1	146.8	157.8	146	136	245.1	262.2	265.2	249.2	344.2	310.8	302.8	195.8	260.7	289.2	221.5	224.4	163.4	197	739.8	265.4	250.1	226.7	171.8	223.7	252.7	172.5	269.2	203.2
LOC724996	14.1	11.8	11	13	17.8	12.3	10.9	12	13.1	22	17.9	9.9	7.5	8.8	9.1	9.6	7	10	7.1	9.8	9.7	9.1	9.9	8.3	8.5	9.3	6.6	8	8.2	9	9.1	8.5	8.8	11.2	9.7	8.4
LOC724998	8.7	11.6	10.4	12.3	6.7	10	14.4	9.6	10.2	11.7	8.1	12.7	11.7	11.1	11.1	9.6	10.3	9	10.7	11.7	10.6	10.4	10	9	10.7	11.7	6.4	11.1	10.5	9.8	11.7	8.5	9.8	9.2	7.3	9.6
LOC725013	7.9	9.4	8.3	8.7	6.7	10.7	9.3	8.8	9.6	10.9	9.3	9.9	8.7	8.3	8	10.4	11.5	8.4	9.6	12.4	10.6	10.2	10.8	10.9	13	14.2	1.7	12.9	11.5	11.7	12.4	10.6	11.4	14.4	11.5	12.6
LOC725031	106.5	97.7	104.6	106.3	80.5	102.9	94.3	107.4	90.7	94.8	85.1	83.9	116.4	110.7	99.3	113.9	113	107	103.3	106.8	119.5	100.8	115.9	103.5	100.5	115.4	99.2	107.4	132.4	115.1	125.5	111.8	129.1	118.1	115.6	132.6
LOC725038	127.6	152	118.9	156.2	194.1	168.4	136	162.9	169.3	214.3	220.2	137.3	186.7	182	154.9	135.6	127.9	173.7	189.7	162.5	161	154.5	115.1	94.2	149.6	129	537	114.4	120.8	121.8	135.2	124.8	144.2	104.6	170.1	115.4
LOC725046	69.5	58.4	46.1	44.2	57.6	62.3	75.9	92.6	64.4	47.4	68.1	63.3	77.4	83.6	76.2	109.4	120.1	140.6	109.2	78.3	108.2	116.4	74.6	96.8	76.8	73.3	256.9	109.7	109.5	126.7	59.9	114.9	129	81.7	127.1	100.3
LOC725076	332	403.7	329.8	304	289.3	320.4	311.9	296.5	304.5	264.5	309.9	312.7	306.2	294.8	362.5	321.3	299.9	307.1	314.3	299.6	282.3	315	295.2	268.9	302.7	287.9	460.1	273.1	293.2	279.9	302.2	277.9	268.8	264.2	296.1	272.6
LOC725093	57.6	55.7	59.6	67.9	65.6	52.9	95.8	74.9	76	81.8	74.7	75.4	102.4	95.6	80	78.1	119.9	91.9	108.8	79.9	78.2	69.5	63.9	59	37.8	52.9	184.6	58.6	66	59	62	73.5	61.8	44.2	59.4	46.7
LOC725105	58.8	57.3	68.2	59.4	67.7	58	68.8	60.1	68.5	69.1	71.3	68.5	68.4	70	73	77.4	75.4	68.3	65.1	73.9	80.3	67.6	73.4	76.6	66.5	70.8	58.7	75.3	74.7	74.8	74	76	74.4	77.4	79	72.7
LOC725118	31.4	35.1	33.4	28.3	20.2	32.7	35.1	31.8	28.2	18.1	17.2	31	35.1	36.5	35.9	37.3	34.8	35.8	38	33.8	37.2	32	32	30.4	32.2	32.4	40.1	33.7	33.7	36.8	36.6	42.2	33.3	35.8	32.1	39.2
LOC725119	33	32.7	35.8	30.9	27.3	34.4	35	32.3	32.9	32.3	20.9	34.5	38.1	36.8	38.7	37.5	38.7	36.1	33.4	42.6	36.4	36.5	42.3	46.1	40.4	44.7	21.9	41.4	39.3	39	42	43.5	33.9	38	34.9	37.8
LOC725125	108.2	70	153.7	104.6	150.6	103.5	104.8	64.5	100.6	150.5	125.6	79.6	90.5	83.1	81.1	90.5	95.9	95.6	72	72.5	80.4	71.8	69.4	57.2	47	64.7	126.8	47.7	53.3	46.5	47.5	53.3	50.2	43	50.4	50.1
LOC725126	51.4	41.2	47.4	38.7	39.1	45	66.1	75.4	65.9	62.6	59.3	59.5	81	102.5	104.1	111.6	100.4	114.6	95.3	102.3	107.1	118.8	107.5	96	117.7	119.4	177.9	116.3	126.1	128.3	91.5	107.4	100.1	85.4	87.8	92.5
LOC725189	79.1	76.8	85.9	87.7	121.2	85.1	106.3	96.2	87.8	102.3	103	104.1	111.8	83.1	78.2	94.2	124.9	129.7	110.3	76.3	81.5	94.6	83.1	86.4	66	71	166.7	91.7	91.7	89.4	57.5	85.3	89.2	54.8	101.4	87.6
LOC725192	14.9	14.1	11.7	11.2	12.7	10	11.9	11.9	13	14.5	9	12.1	12.7	11.5	7.3	10.6	15.9	9	15.3	7.6	9.9	8.1	8.7	8.8	9	7.9	24.5	6.9	8	7.1	7.2	7.6	10.6	7.3	8.2	7.5
LOC725218	27.4	24.7	30.9	26	22.1	24.3	32.2	20.1	27.7	16.1	13.7	34.6	37.8	23	30.2	21.9	33.7	26.4	34.1	28.9	26.3	26.3	26.9	24.1	20.2	21.6	47.9	23	31	16.4	21.2	26.1	24.4	18	28.9	22.4
LOC725231	76.6	81.1	75.3	74.9	56.4	78.9	74	78.1	68.7	63.3	56.3	72.7	62.8	77.7	76.3	77.3	67.8	75.9	70.5	82.2	82.8	71.9	73	72.1	70.9	72.9	37.2	70.8	80.7	77.5	83.5	78.6	74.6	79.9	64	79.2
LOC725241	15	16.5	18.4	18.3	20.7	16.3	23.8	21.5	22.9	14.2	18.4	23.5	38.7	37.1	37.8	36	47.1	47.7	48.2	31.1	31.3	40.6	34.7	36.4	27.2	31	102.1	34.5	40	32.5	27.4	33.1	38.5	24	49.2	28.4
LOC725260	18.5	22.8	15.7	21.1	31.7	21.8	18.5	19.2	17.7	21	38.3	19.6	21.9	19	19.9	23	15.9	21	23.2	16.6	23.3	23.5	17.7	19.5	24.2	19.8	51	22.9	24.6	20.5	19.5	17.3	27.6	22.8	30	24.4
LOC725263	554.2	664.5	514.6	542.6	642.9	493.4	707.3	660.2	747.2	617	824	691.2	873.8	898.1	1127.9	1245.1	1283.3	1246.5	1296.2	965.5	1050.9	1102.2	886.2	967.2	772.9	897.4	3631.5	1341.6	1292.9	980.3	1099.6	988.1	1407.4	1189.7	1549	1176.9
LOC725290	234.7	212.3	194.1	175.6	167.5	197.6	213.4	214.1	197.2	136.2	140.7	196.9	258.4	261.9	212.3	229.4	251.1	247.4	285.3	239.4	199.2	201.9	204.9	218.3	203.8	211.2	357.3	171.1	203.2	184.4	237.4	252.7	193.8	160.7	227.6	219.5
LOC725325	199	159.8	197.4	175.4	171.7	150.7	153	162.5	171.1	170	160.6	166.5	167.7	152.7	162.9	155.9	151.4	155.7	150	151.9	158.7	171.8	152.2	131	141.3	163.6	177.8	148.1	145.5	132.8	172.5	164.4	140.1	147	161.2	172.6
LOC725336	579.3	552	559.2	488.3	513	499.2	623.1	556.6	585.4	400.9	503.3	562.8	686.9	686.9	683.3	708.3	775.3	748.9	782.5	593.3	744.1	726	641.2	619.2	517.3	582.1	1228.1	637.3	664.4	608.5	555.3	629.3	683.4	484.8	692.3	552
LOC725365	41.6	42.3	49.6	45.1	46.7	42.1	41.4	37.3	40.6	46.3	44	40.8	28.5	30.7	31.3	31.8	32.7	28.1	31.1	39.9	33.1	32.3	43.9	39.8	48.2	47	12.8	43	35.1	35.2	43.2	34.1	31.8	38.6	35.3	40.2
LOC725376	15.8	16.8	16.1	17.5	15.5	17	15.8	16	15.9	12.8	12.3	15.5	13.7	15.1	14.2	12.3	14.1	11.5	11.3	16.5	12.9	14.4	14	14	16.3	18	3.8	14.8	14.1	17.6	17.4	15.8	13.4	16.3	12.2	16.1
LOC725393	168.9	156.8	171.2	150	218.1	159.4	192.1	184.5	164.5	191.8	208.8	159	215.8	205.5	237.8	173	280.5	271.3	208.9	143.1	182.6	190.3	156.2	145.7	125.3	127.6	371.8	144.3	158.3	133.1	91.4	131.5	147.9	76.7	141.5	116.9
LOC725408	35.4	59.7	46.5	56.1	39.6	39.5	69.3	96	94.6	44	53.5	100.8	81.2	55.4	132	52.2	73.8	169.9	128.7	39.4	97.3	51.2	40.6	218.9	77.2	44.3	170.5	82.4	46	265	36.9	48.9	59.9	65.8	109.9	50.4
LOC725420	184.5	191.6	157.3	146.1	116.9	181.3	191.1	148.3	157	117.5	102.4	138.2	184.5	185.2	194	174.5	203.8	193.5	204.7	141.5	173.7	185	134.9	133	126.3	121.8	388.4	137.9	127	148.5	139.1	161.1	129.4	117.4	185.1	115.7
LOC725435	22.1	23.7	17.8	19.7	20.1	21.4	21	20	21.6	18.7	21.9	24.9	18.5	24.3	20.3	25.1	16.8	19.4	17.1	20.9	20.9	19.4	23.4	23.2	21.8	20.7	13.1	23.7	19.8	26.7	21.8	20	24.6	30	21.7	24.2
LOC725452	106.3	106.6	110.4	100.7	96.7	103.4	88.6	90.5	93.8	128	107	93.2	84.5	77.8	91.1	85.3	82.7	84.3	75.6	79.6	76.3	80.9	75.7	75.1	76.1	77.4	45.8	81.7	81.1	79.6	87.1	75.4	79.1	77.1	84.6	79.1
LOC725453	15.8	21.7	13.7	16.6	22.2	20.8	16.1	17.9	21.2	18.9	24	21.6	15.6	15	23	15.5	17.7	20.7	22.3	17.5	17.2	21.3	15.4	21.4	22	18.4	39.3	18.9	16.5	22.8	23.9	19.8	16.9	18.3	19.1	12.4
LOC725462	75.8	73.8	73.5	58.4	70.5	74.4	67.5	87.6	86.2	77.7	89.2	67	92.8	89.8	122	69.6	66	87.1	71.6	66.8	71.5	86.2	62.1	60.6	62	50.2	166.2	69	62	82.1	56	78.2	76	67.1	90.1	65.6
LOC725485	147.5	134.6	137.7	151.4	122.3	168.2	177.5	190.2	166.3	142	159.8	170.5	219	209.8	185.5	200.5	194.3	241	211.4	161.6	185.8	195	162.2	181.3	157.1	148.1	296.1	160.2	159.9	160	141.3	178.9	146.4	107.5	197.9	169
LOC725488	10	8.5	8.8	9.5	9.5	9.8	8.3	7.2	10.5	12	9.8	8.2	10.4	6.7	9.8	8.4	6.5	9.6	8	11.8	12	8.9	10.3	9.8	10.7	12	10.1	12.1	11.2	10.7	12.9	13.1	11.5	11.3	10	11.6
LOC725503	179.9	175.2	194.8	162.5	124.7	182.9	209.9	212.9	185.7	153	157.8	191.9	209.7	208.5	194.7	200.7	208.2	211.7	210.5	218.2	209.7	196.3	213.6	231.3	192.1	198.9	212.8	217.4	205.4	224.9	221.4	247.9	208.5	209.3	186.5	254.9
LOC725510	84.3	97.5	88.3	86.6	55	102.3	86.5	96.6	74.9	51.4	44.7	89.5	89.5	75.8	105.9	74.6	79.8	94.1	75.6	80.5	61.8	75.7	70.1	90.9	103.3	94	89.7	83.8	72.6	64.3	69.7	78.5	58.3	70	62.9	85.1
LOC725527	39.8	37.4	40.9	41.7	48.7	40.4	40.8	43.5	35.2	36	39.6	42	30.4	27.3	31.3	35.3	33.7	33.5	35.2	34.4	37	34.5	37	31.7	34.4	40.1	20.8	36	32.1	27.7	36	24.7	32.5	34.7	30.5	31.8
LOC725540	36.4	33.7	39.2	43.7	46.2	33.4	56.6	43.5	46.5	28.3	31.3	50.7	56.7	46	60.6	55.7	67.5	57.4	69.1	44.5	60.2	53.2	49.8	53.2	35.8	39.4	161.1	49.4	61	39.9	40.2	53.2	50.4	41.9	54.2	52.4
LOC725548	290.8	413.1	274.1	272.7	235.6	230.4	221.5	314.3	352.6	174.1	247.5	420.7	313.2	276.6	539.4	319.9	338	523.8	416.2	280.5	261.6	337.2	232.4	406.3	365.1	256.8	1190	296.6	266.6	291.6	207.6	231.7	276.6	240	338.5	256.9
LOC725551	150.5	134.6	158.7	146.8	169.2	144.7	144.9	148.3	137.1	141.1	163.7	146.1	134.7	125.8	125.5	125.8	131.8	135.6	149.4	134.9	123.1	140.9	127.4	128	126.5	125.1	149	121.6	118.3	104.3	142.8	125.3	114.1	89	131.4	110.6
LOC725555	71	86.4	60.2	56.6	42.1	65.5	56.4	59	56.2	37.9	34.4	56.3	52.6	58.1	56	49.9	47.6	48.3	58.2	50.1	38.7	42.7	39.8	44.6	55.3	47.2	46.6	35.9	38.8	45.4	46.2	54.8	35.4	40.5	36.6	47.9
LOC725565	13.5	12	15.2	14.5	26	15.8	13.7	11.8	11.9	25.6	26.2	14.3	10	8.8	10.3	12.1	10.6	11.8	12.6	11.7	11.4	14.7	10.7	14.5	11.6	12	9.2	12.6	10.5	13.5	14.2	11.5	15	15.7	13.1	14.4
LOC725570	50.1	44.7	50.7	50	65.1	41.1	40.5	41.6	41.8	49.3	53.9	53.8	41.1	39.5	34.7	39.8	45.6	41.7	45.4	38	37.5	33.6	30.5	48.7	28.4	33.3	43.8	37.4	31.8	34.5	29	31.5	28	37.7	34.4	33.6
LOC725581	249.6	567	215.7	203.8	132.6	236.3	219.1	236.7	261	66	113.3	267.4	247.4	205.1	300.7	184	194.6	276.2	317.8	215.9	124.2	205.2	152.7	224.7	287	241.6	267.6	196.4	171.7	192.1	167.7	138.7	76.9	61	117.1	123.8
LOC725584	48.7	47.4	54.9	52.3	59.7	55.3	49.3	49.6	45.2	60.9	64.5	42.3	32.1	38.8	27.9	40.3	36.7	32.5	34.2	37.6	36.4	31.8	38.8	32.9	37.5	42.7	5.6	39.9	42.2	42.5	46.7	35.6	33	44.8	40.3	34.3
LOC725588	206.8	195.4	249.9	147	135.4	182	218.6	173.9	215.3	71.8	91.9	187.1	233.3	191.1	262.5	219.3	256.6	356.7	264.7	166.8	191.6	249.3	203.2	180.5	142.7	179	601.5	184.8	177.8	162.2	143.9	212.1	130	110	202.7	136.3
LOC725591	185.8	256.2	188.3	149.1	91.5	183.9	221.8	245.5	210	97.9	88.3	226.3	268.8	313.9	396.2	323	324.6	356.3	339.2	261.8	287.3	345.3	284.4	288	282.2	296.6	804.6	321.7	315.5	326.4	267.2	292.6	288.9	295.1	319.3	264.1
LOC725592	21.1	23.4	20.2	23.4	22.2	20.8	19.7	22.3	22.8	17.8	18.3	22.4	21.3	20.9	22	24.3	23	21.1	26.7	24.6	22.1	24.2	25	24.3	23.4	23.1	43.6	25.1	23	26.2	25.7	28.7	24.6	26.6	27.5	22.2
LOC725614	189	175.4	177.1	177.9	163.2	181.8	221.6	251	202.3	178.2	156.7	215.6	248.2	289.5	298	298.6	345.3	365.5	259	224	303.2	351	250.4	280.2	194.9	241.8	758.6	292.9	303.8	303.9	191.9	229.2	319.1	265.3	289.2	265
LOC725626	118	130.3	128.5	117.3	99.4	113	115.7	124.9	124	98.4	95.5	126.4	129.6	117.8	132.8	123.7	124.4	126.9	125.3	123.7	121.7	130.1	121.2	122.6	126.1	117.1	149.8	118.3	119.5	122.4	116.2	119.5	120	112.5	131.1	115.9
LOC725634	62.2	49.7	57.6	61.1	66.8	66.9	65.8	66	54.2	79.3	82.6	61.9	51.8	61.8	47.8	60.5	55.7	53.1	51.3	63.9	61.1	55.3	63.5	57.4	67.4	75.2	27	70.4	67.2	68.3	70.5	72	67.3	73.7	62.1	70
LOC725654	64.8	66.1	64.8	65.8	64.9	63	74.4	60.4	68.3	60.3	60	66.2	77.2	63.8	79.8	72.1	75.9	77.7	77.6	69.1	92.7	71	72.7	68.5	71.8	72.8	144.4	81.5	79.5	65.3	80.4	98.8	76.7	65.1	89.8	86.3
LOC725684	16.5	14.2	15.4	14.6	19.1	16.7	16.6	17.3	16.2	26.4	26	17.7	15.6	19.1	17.6	17.9	20.3	16.9	16.3	18.2	18.5	16.8	18.9	20.7	18.3	18	12.1	19.8	17.8	20.4	18.3	20.7	20.4	20.2	20.5	23.6
LOC725685	27	26.1	24.9	30.7	26.4	29	32	34	30.2	33.2	29.7	31	27.3	28.8	23.1	26.8	24.4	27.5	23.2	38.8	25.1	27.1	31.1	27.3	30.6	33	8.2	30.4	28.8	31.2	31.9	29.8	27.8	34.7	26.8	31.9
LOC725686	10.2	9.9	11.5	11.4	13.3	11.6	10.4	13.1	10.5	16.2	12	10.6	13.8	10.8	10.3	10.8	14.2	9.8	10.6	14.6	10.9	10.4	13.4	12.2	13	11.4	7.3	10.8	11.8	11.9	12.8	13	11.4	12.1	11.3	12
LOC725701	111.4	101.5	109.2	112.1	90.2	104.7	93.8	99.4	105.3	70.7	72.5	102.6	123	127.7	153.8	145.8	161.9	123.2	120.4	100.9	151.6	152.6	106.3	129	104	100.7	467.2	132.7	101.6	137.4	88.6	111.6	144.5	108.1	154	116.9
LOC725718	892.9	1002.3	776.3	795.5	940	864.5	702.7	892.2	938.1	764.6	1093.9	1300.4	708.9	659	972.8	738.3	619.7	746.1	675.9	700.2	660.1	823.8	765.1	1075	1189.8	881.5	892.3	985.9	734.4	804.5	676.1	700.5	717.6	966.7	868.4	798.3
LOC725760	570.3	529.8	513.2	474.5	517.7	502.7	556.7	502.4	569.7	516.3	464.8	551.9	504.5	495.5	538	532.5	493.4	498.7	469.8	484.2	498.6	515.9	521	523.7	507.3	501.8	494	488.6	479.2	445.4	423.4	482.1	454	444.7	374.1	425.8
LOC725776	67.1	72.1	65.1	57.7	80.2	53.6	52.1	59.2	66.1	46.2	67.6	64.9	73.9	74.7	78.7	64	82	88.1	81.6	52.9	58.6	79.5	60.2	55.6	54.8	55.3	143.1	55.4	66.3	53.2	46.4	60.9	61.7	36.4	68.4	63.1
LOC725786	54.5	52.4	53.7	58.1	64.4	52.6	63	47.9	54.9	64.5	73.4	52	54.3	53.6	52.5	51.8	59.1	54.2	52.2	48.4	58.5	56.5	54.8	53.3	53.9	54.1	40	52.2	60.6	50.9	59.4	56.3	51.4	50.1	58.5	45.6
LOC725799	49.9	59.4	62.7	54.8	45	52.3	77.7	79.4	54.5	74.4	61.9	70.5	110.6	94.2	137.8	99.5	114.5	151.7	114.4	122.7	90.1	106.2	88.9	117.4	90	88.1	180.3	72.6	100.5	102.2	86.6	86.5	69.1	107.5	64.7	77.1
LOC725812	65.3	60.8	69.3	58.7	64.3	60.6	57.8	56.2	65.7	70.8	58.3	62.4	56.9	47.4	64.2	57.3	61.3	64.2	55.8	61	57.2	60.3	57.1	66	65.2	56.6	62.9	54.1	56.9	53.5	55.1	58.5	53.7	57.8	60.2	61.4
LOC725834	100.7	157.2	101.8	89.5	72.4	102.8	111	116.2	102.9	55.1	75.4	125.7	115.4	109.4	112.9	113.5	103.5	125.5	111.9	106.1	98.9	114.3	106.2	119.1	111.4	103.2	192.7	111.9	100.8	121.5	97.2	106.5	102.5	117.7	114.2	100.7
LOC725855	53.7	39.9	52	53.5	53.5	54.1	50.4	50.8	47.6	44.5	64.4	51.5	44	72.3	44.7	56.6	51.8	38.5	39	42.5	51	50.4	52.8	36.4	47.9	53.5	20.4	39.9	44.7	49.7	45.8	48.5	39.8	45.7	37.9	36.3
LOC725867	21.1	20.8	11.7	11	22.2	22.1	22.4	10.5	9.7	25.7	27.6	10.6	10.5	9.5	23.1	19.2	26	9.5	8	12	25.7	8	11	8.4	11.1	27.4	17	22.7	8.5	28.3	30.6	8.9	9.3	8.9	27	8.1
LOC725886	14.5	13.3	12.4	12	10.3	14.5	15.9	12.6	12.8	8.7	7.6	13.7	14.7	14	15.2	15.5	14.1	11.5	12.1	18	14.6	14.5	15.4	14.8	16.7	16.7	10.6	16.1	16.5	16.1	16.5	18.2	16.2	16.9	13.6	17.5
LOC725890	14.5	17.3	17.2	16.7	14.5	20.9	16.5	12.4	12.9	14.5	12.3	11.4	10.4	8.9	9.5	7.5	11	11.7	7.8	11.1	6.8	9.9	8.2	11.5	7.7	7.7	5.3	7.4	9.6	7.3	9.6	9.5	7.1	7.4	7.7	7.3
LOC725893	586.6	596.9	645.1	513	316	535.9	623.5	502.3	536.5	129.9	198.4	562.3	686.7	492.3	774.6	418	766.4	1015.1	567.4	355.9	253.4	415.6	324.1	386.2	300.5	266.9	833.4	265.4	259.9	209.8	195.7	220.4	159.8	159.7	239.3	187.1
LOC725906	11.6	10.4	9.6	13	15.1	11.2	10.6	9.6	10.7	11.9	19.1	9.5	7	9.5	10.2	10.1	9.6	8.3	9.6	9.3	10.4	10.4	10.2	8.3	10.8	11.3	8.9	10.8	9.3	10	8.7	10.1	10.8	10.9	9.8	7.7
LOC725915	78.8	137.9	78.8	90.1	72.8	115.3	76.9	84.8	86.6	75.7	77.5	76.9	75.1	70.1	92	90.7	72.3	70.4	66.2	69.2	57.6	72.8	69.8	80	73.1	65.5	45.3	79.4	71.1	66.6	66.8	63.8	53.6	68	48.9	58
LOC725923	69.5	83.6	76.4	63.6	41.6	72.1	73.1	81.8	76.8	31.1	41	78.5	95.6	88.6	97.2	86.3	87.7	93.8	91.2	78.4	85.3	96	77.7	83.3	86.3	81	226.4	99	89.3	85.2	78.1	94.4	88.1	92.5	95.9	90.3
LOC725934	41.1	40.4	42.2	46.9	45.1	42.7	43.4	41.8	41.5	50.8	41.8	46.5	40.6	42.8	38.8	40.5	46.1	37.6	45.2	46.2	42.2	47.2	47	49.1	43.6	50.9	28.3	48.3	44.7	46	54.1	53.4	47.5	48.1	44.5	51
LOC725950	84.6	80	88	89.2	100.8	91.1	89.1	88.9	82.4	103.6	98.4	88.1	75	79.8	81.8	81.2	79.5	84	77.7	83.5	84.5	85.3	86.2	89	84.3	87.2	60.4	94.3	87.7	84.2	91.1	96.8	87.5	95.6	80.4	89.5
LOC725967	41.9	38.8	39.3	38.2	33.5	34.6	35.7	36.7	34.5	35.1	29.1	32.6	35.3	36.5	24.2	32.2	29.7	27.1	34.9	36.1	31.4	27.4	29.6	26.1	30.7	29.4	44.1	25.3	30.6	28.6	39.2	39	30.5	23.7	33.5	32
LOC725970	23.2	23.8	27.8	28.3	25.8	19.5	26.1	30.7	26.7	11.8	15.1	25.7	32.6	26.5	32.8	29.3	34.2	31.3	28.6	23.2	24	38.3	20.3	30.4	18.6	21.9	81	25.1	23.3	23.7	19.3	21.7	17.7	15.6	27	19.8
LOC725976	19.4	31.7	16	20.5	31.5	24.3	21	21.2	20.4	35.1	41.8	20.4	16.8	19	14.4	21.4	16	13.1	19.1	17.2	17.3	15.1	16.2	16.2	17.1	17.7	6	13.5	16	20.5	13.6	13.3	15.1	19.7	15.7	13.2
LOC725992	34.1	30	32.2	30.3	23.9	34.2	38.8	37	28.2	25.7	20.9	26	35.9	22.4	20.3	27.6	26.7	28.5	33	34.3	27.8	22.1	26.2	28.3	20.3	26.8	20.6	23.5	27.6	29.5	31.5	32.7	19.4	25.2	27.1	24.5
LOC725996	17.1	13.2	12.1	12.6	14.4	14.5	12.7	15.9	12.8	18.7	15.9	11.6	12.9	13.9	10.1	10.5	14.6	14	12.7	10.2	15.3	14.2	12.1	13.1	11.2	9.3	19.6	13.1	14.4	14	12.6	14.8	15.1	10.7	16.3	15.3
LOC725999	19.7	13.6	23.6	16.2	15.6	9.6	13	12.7	28.2	16.7	22.5	13.5	17.9	19.9	12.8	15.6	14.1	23.1	20.4	10	11.9	14.1	15.6	17.6	25.4	27.7	24.2	22.4	20	15	24.3	22.2	24.1	18.4	23.3	18.4
LOC726003	98.8	115.5	97.3	92.6	70.3	92.5	81.8	76.1	94.1	53.7	63.5	92.9	81.9	78.5	80.7	81.7	72.7	73.9	60.8	78.5	60.9	68.3	72.3	77.3	87.8	77.4	45.2	66.3	68.9	71.5	70.2	72.2	63.4	63.7	60.1	60
LOC726019	67.1	57.9	61.9	66.4	67.7	56.1	65.1	64.7	69.7	66.5	81	66.8	83	99.2	97.7	97.9	89.7	92.8	81.3	64.7	87.8	87.2	61.6	70.3	58.8	71.8	223.9	65	70.5	54.6	62.9	71.6	56.7	51.6	66.9	50.9
LOC726028	11.4	13.2	10.9	12.9	19.9	13	11.7	8.9	12.6	19.7	28.2	12.9	13.4	6.1	12.2	11.8	7.9	11.5	14	14.3	12.4	11	13.4	12.2	12.1	10	10.4	9.5	9.3	10.3	10.1	11.1	12.6	11.1	10	11.8
LOC726030	120.6	109.4	108	124.2	134.8	116.4	103.6	96.1	109.9	140.2	170.7	119.3	103.2	106.4	86.5	105.5	85.9	92.8	85.6	110.3	97.4	92.8	112.2	99.8	126	114.5	20.1	108.4	102.5	114.2	114.6	108.9	104.7	132.4	96.9	111.9
LOC726041	11.4	8.2	12.1	12.4	12.5	11.8	14.6	11.8	13.3	16.5	14.3	12.1	11.1	13.8	10	11.9	12.3	9.6	10.5	14.8	10.1	9.6	13.8	14	14.3	14.2	4.2	13.7	12.7	16.5	13.9	13.8	10.5	12.8	12.6	12.7
LOC726044	144.6	190.9	179.2	120.2	76.1	156.4	173.8	188.7	183	65.7	76.7	156.4	221.7	218.7	238.2	232.9	183.8	221.5	206.4	200.3	211	241.4	187.7	205.5	207.8	184.3	544	219.6	208.4	221.7	186.7	228.7	199.8	154.3	219.2	188
LOC726060	882.3	841.6	893.2	808.7	1068.4	782.3	699.9	830.9	951.6	954.4	1087.3	849.1	865.3	906.4	1020.5	979.2	998.1	922.4	908	807.5	905.8	975.9	853.6	784.9	723.4	745.3	1749.8	780.1	831	835.1	744.2	785.7	819.8	698	1057.3	757.7
LOC726080	50.1	44.7	47.1	61.9	65.9	53.9	46.7	43.5	44.7	72.1	73.6	50.3	41.3	44.1	33.9	43.2	44	37.6	43.1	46.1	41.2	37.6	47.4	40.1	45.9	47.9	12.4	46.8	49.6	47.2	53	48.2	45	56.6	51.5	55.3
LOC726088	285.2	270.4	275	270.6	223	251.8	273.8	288.9	276.6	284.3	246.9	287	293.2	290.2	342.6	332.5	297.8	291.4	293.5	314.4	299	299.6	294.1	320.6	298.3	304.4	376.7	296.1	317	289.5	321.9	322	291.7	335	296.6	305.8
LOC726093	405.2	404.9	370.2	363.3	410	371.3	377.5	359.9	411.2	356.7	487.1	404.8	443.4	417.5	429.8	474.5	419.7	458.5	472.9	403.8	461	499.6	400.9	434.9	367.4	399.9	956.9	428.2	422	410.1	397.4	449.1	477.7	405.6	464.2	443.1
LOC726101	26.5	20.1	23	21	19.6	24.8	31.1	25	24.9	15.9	16.6	23	29.6	23.1	31.4	23.7	33.7	39.6	36.7	16.5	15.5	23.6	17.8	17.1	15.2	16.2	41	18.1	18.5	13.8	11.7	18.8	15.8	9.6	15.6	12.9
LOC726129	19.7	16.8	19.7	19.1	26.1	19.5	19	17.2	15.8	18.2	23.6	19.5	12	17.3	11.9	15.4	13.7	13.2	13.2	16.6	14	14.8	15.6	16.4	16.5	18.6	9.1	16.7	15.1	15.2	17	16.5	18.7	19.3	16.6	16
LOC726156	55.2	49.8	58.6	62.4	43.6	55	62.2	61.8	60.2	61.2	47.9	60.9	53.9	60.2	61.9	63.8	62.7	57.2	53.1	61.7	66.8	61.8	64.5	65.3	66	68.6	34.6	64.4	69.3	61.6	72.8	64	67.1	67.8	52.6	64.9
LOC726175	1001.4	818.4	962.2	1000.1	1103.3	894.8	954.4	937.2	883.6	1262.5	1087	890.9	765.1	786	849.6	887.8	835.5	764.6	768.9	710	921.2	763	695.4	585.6	734.3	843.5	500.6	766.5	719.6	665.1	670	667.5	659.8	686.5	660.4	553.4
LOC726199	285.5	376.6	265.8	295.2	344.3	316.7	311.7	295.9	299	246.3	348.4	326.4	318.8	319.6	361.6	325	275.5	313.3	275.4	301.8	336	310.9	252.7	282.6	333.4	265.4	591.8	322.5	298.3	294.8	277.7	252	248.8	282.1	315.2	253.4
LOC726231	624.9	668	633.6	568.9	585.5	609.1	605.1	551.8	626.8	518.3	564.9	607.8	665.6	557.5	847.6	709.3	776.6	840.8	775.2	560.1	602.3	749	535.8	507.7	510.9	515.4	1807.1	580.6	623.7	499	597.3	583.2	545.8	495.9	683.7	548.6
LOC726239	23.6	17.4	19.8	26	24.8	20.8	21.3	24.6	19	34	25.9	21.5	21.5	22.7	16.2	22	23.2	17.1	20.2	20.8	23.8	22	22.6	22.1	24.2	24.9	4	22.8	24.5	23.5	24.6	22.7	23.1	23.6	20.8	23.3
LOC726254	198.3	217.9	211.3	168.4	94.3	185.5	214.1	222.2	198.5	99.6	88	201.2	231.8	258.5	289.8	248.2	244.3	254.9	242.9	241.9	243.4	251.8	224.5	235.1	210.1	218.2	389.6	223	234.2	232.8	223.6	243.6	206.9	203.7	197.3	200.1
LOC726261	23.6	17.4	19.8	26	24.8	20.8	21.3	24.6	19	34	25.9	21.5	21.5	22.7	16.2	22	23.2	17.1	20.2	20.8	23.8	22	22.6	22.1	24.2	24.9	4	22.8	24.5	23.5	24.6	22.7	23.1	23.6	20.8	23.3
LOC726268	14.8	14.8	9.4	13.7	25.7	16.8	12	13.3	14.3	20.7	19.7	16.1	12.5	21.1	20.7	9.5	13.9	12.5	17.7	12.9	25.1	17.4	19.2	17	24.4	14.3	91.9	21.3	17.4	21.1	18.4	18	37.8	41.4	39.8	33
LOC726269	82.7	80.1	75.6	98.3	118.1	83.6	89.7	87.1	81	130.9	110.4	72.2	86.9	80.1	64	65.7	81.6	62	66.6	58.8	69.6	54.2	68.2	62.1	60.1	61.9	27.9	56.8	52.2	58.4	64.9	62	52	58.6	63.1	50.8
LOC726272	113.7	115.4	118.2	100.3	65.5	115.2	131.6	144	121.2	72.7	69.7	126.7	132.6	141.7	131.7	135.9	137.8	132.9	126.9	155.4	135.6	130.2	151.4	142.6	144.7	148.9	93.4	144.8	149.5	157.3	148.4	153.1	131.9	148.7	120.9	158.5
LOC726289	146.6	158.4	140.5	134.8	150.7	129.4	168.8	162.3	153.1	138.4	164.8	141.8	179.4	201.6	224.1	194.5	202.2	213.2	198.4	150	174.5	186.8	168.2	153.6	141.5	136.8	425.8	153.6	148	156.8	122.7	152.4	150.3	117.6	156.6	115.4
LOC726307	90.8	83.6	101.8	70.1	39.1	75.8	100.9	94	87.3	26.7	21.1	86.5	128.2	134.8	139	117.7	133.6	141.9	143.1	107.1	108.4	132	112	104.6	90.2	100.1	311.4	93	96.2	89.7	106.9	119.2	91.6	72.3	118.6	91
LOC726314	15.1	13.3	13.4	15.4	14.9	13.2	14.5	12.2	13.4	19.8	17.8	12.7	13.7	12.9	11.3	13.9	14.5	15.2	13.2	18.6	15.6	14.7	15	12.5	16.1	16.2	3	17.2	15.2	16.4	15.3	16.7	16	17.6	15.3	13.9
LOC726325	38.5	33.6	34.4	36.3	21.4	39.4	40.8	44	35.3	28.6	23.3	38.8	44.1	44.2	44.9	44.5	42.6	45	40.3	41.3	43.2	39	42.2	44.9	44.1	42.2	36.8	42.3	41.6	47	47.4	48.1	44.8	43.9	42.6	54.8
LOC726330	25.1	22.6	26.6	23.9	26.9	21.3	24.7	28	26.8	22.1	23.8	21.9	23.6	22.8	23.7	20.2	20.8	23.7	25.4	22.1	20.7	25.2	24.3	20.1	22.6	22.8	23.4	22.1	21.3	18.2	23.6	21.7	20.7	17.7	22	18
LOC726335	58.8	28.4	27.9	22.2	24.6	22.7	24.5	22.4	24.6	20.4	18.5	21.6	24.8	23.1	30.1	24.5	28	30.3	32.3	18.9	22.6	22.3	21	19.2	22	20.5	48.7	19	19.3	20.6	20.1	22.1	20.7	20.4	22.8	18.1
LOC726362	24.8	14.8	26	15.9	52.7	24.6	11.3	23.9	30.5	57.4	19.9	24.5	39.1	71.6	37.2	86.9	77.3	32.2	33.5	37.9	94.1	113	94.7	52.7	55.7	73.2	85.8	80.6	82.1	85.5	33.3	37.5	108.8	68.4	54.5	120.1
LOC726410	99.1	107.8	87.4	85.5	99.7	82	94.7	81.6	92.7	87.1	102.5	82.3	93	101.8	120.2	86.7	102.2	97.7	80.5	53.3	78	71.8	63	58.5	45.7	50.9	101.7	48.8	56.8	43.6	43.9	45.1	48.8	30.6	54.9	45.8
LOC726414	705.4	972.8	705.4	606.8	572.7	617.9	732	902.3	989.7	420.4	577.2	1049.1	1039.2	1091.6	1599.8	1174.2	1341.8	1428.4	1218.9	891.2	901.6	1293.2	1000.4	1008.8	1068.8	874	3127.5	1023.1	931.1	930.9	782.7	805	1059.2	699.9	1210.3	824.6
LOC726423	14.6	14.9	14.5	17.8	20.7	15.8	13.2	16.8	17.3	14	15.3	16.2	15.6	17.7	11.5	14.7	14.4	13.8	12	17.3	19.5	16.3	18.1	17.2	15.7	17.6	14.2	21.1	17.6	16.3	20.3	21.5	24.4	27.8	25.5	21
LOC726428	19.6	17.4	16.4	18.2	20.5	18.4	19.6	18.9	16.3	21.8	23.3	18.6	14.7	14.8	16.3	14.2	16.1	14.6	15.3	17.9	15.7	18.7	16.1	14.6	19.8	19.3	6.7	15.2	16.8	16.8	16.4	14.4	16.2	15.6	16.4	16.7
LOC726431	26.4	26.7	23.9	24.6	19.9	25	26.5	25.2	23.9	22.3	19.6	27.4	23.4	26.2	22.1	23	22.3	21.5	24.1	24.9	23	23.9	24	24.7	25.2	26.1	10.1	26.4	22.3	26.5	25.9	26.3	26.8	26.7	25.1	28.5
LOC726450	137.9	145.3	149.2	124.2	103	130.1	142.1	138.3	126.8	85.8	80.7	128	146.6	162.5	168.4	158.1	176.9	162.4	159.8	132.1	150.8	161.2	135.5	130.8	117.8	133.9	269.9	133.4	142.5	136.2	119.3	135.8	135	122.4	141.7	116
LOC726461	226.7	245.7	267.4	208.8	150	219.9	283.2	300.2	268.1	117.1	115.7	257.9	373.3	381	494.3	409.1	547.7	604.1	427.2	288.1	316.9	472	353.6	342.3	255.1	275.6	1157.9	363.9	363.5	312.8	208.2	280.4	322.3	225.7	381.8	278.5
LOC726470	309.1	369.2	287.2	253.1	165.2	286.8	277.6	283.7	319.2	98	124.5	328.7	302	312.2	427.6	374.5	352.2	424.7	372.2	285.7	306.2	404	335.3	374.4	338.9	299.6	941.9	370.7	356.8	363.9	296	293.6	380	317.4	396.2	294.8
LOC726482	56.7	67.6	59.6	54.7	45.6	57.8	53.8	60.6	61.5	48.2	44.9	57.1	50.9	57.1	57.7	61.8	48.1	50.3	47.1	57.2	59.9	56	58.3	64.5	66.6	63.9	41.9	66.7	57.7	71.4	65.6	62	57.7	76.9	55.2	70.4
LOC726514	40.9	29.7	41.9	35.8	50.1	35.2	29.4	26.8	26.4	26.4	26.5	31.3	31.2	35.4	28.7	28	32.9	30.2	40.7	25.6	32.4	32.5	25.7	31.2	26.3	30.8	44.2	30.7	34	28	27.4	30.8	32.3	22	30.3	31.1
LOC726529	103.1	90.7	119.4	84.2	87.5	86.7	84.8	64.2	72	58.5	56.9	71.2	70.1	74.2	75.5	83.9	63.3	63.7	76.2	55.7	85.9	55.3	74.5	63.8	40	49.2	137.7	53.7	56.3	45.8	50.5	52.8	61.9	92	69	64.6
LOC726544	129.8	129	145.8	131.3	136.7	124.2	164.8	149.8	147.8	107.3	129.5	154	171	171.8	178.8	168.5	198.5	198.1	201.5	148	181.2	172	145.2	146.2	125	140.1	436.8	151	158	163.7	125.2	166.5	157.8	139.8	191.2	148.3
LOC726547	137.2	187.8	132	121.7	191.1	149.4	94.1	93.9	91.5	117.2	132.1	96.4	83.2	64.1	97.9	70.5	92.2	112.6	97.1	60.3	54.9	73	42	65.4	57.6	50.7	115.8	44.5	53.3	52.1	43.6	41.6	40.2	37.9	50.9	45.8
LOC726582	185.2	202.4	162.3	134.6	111.7	159.1	194.8	141.2	167.7	91	98.9	170.5	188.4	171.8	194.5	182.9	192	219.5	219	140.9	148.6	153.1	126.4	164.1	116.6	118	346.9	145.6	133.4	126.2	116.1	127.6	142.8	126.6	148.3	109.4
LOC726587	115.2	130.4	126.3	107.7	112.7	120.7	144.1	114.9	117.7	98.4	103.9	121.3	130.4	133.1	138.8	135.2	156.6	142	128	129.9	130.4	126.3	122.5	129.9	113.2	121.4	186.3	126.2	118.8	126.1	112.7	130.4	113.8	102.7	105.6	119.1
LOC726595	63.3	68	63.8	59	54.5	64.5	61.7	58.5	60.8	44.8	41.9	63.7	48.9	47.4	55.6	53.9	50.9	55.5	45	57.5	48.4	49.7	52.5	61.8	64.6	59	37.2	60.1	44.6	51.8	51.7	49.2	40.4	50.6	40.2	47.4
LOC726609	162.5	138.1	165	180.1	179.4	161.4	170.8	174.8	148.7	220.2	181.1	153.1	147.7	154.1	159.4	159.9	157.1	146.2	152	148.7	150	153	148.3	140.7	162.1	170.2	110	148.9	165.6	150.6	159.3	164.4	146.8	140.9	150.7	148.8
LOC726620	65.5	89.2	66.4	64.4	61.4	62.3	57.5	62.9	64.4	51.8	64.5	65.4	70.3	63.3	75.7	69.8	56.1	65.4	70.6	69.8	65.5	68.3	65.4	72.7	74.1	69.3	63.5	66.1	68.6	67.4	64	64.5	66.7	59.4	70.4	59
LOC726637	121.3	115.4	120.3	113.3	83.5	114.4	115.6	114.7	113.6	82.1	73.2	113.1	125.7	123.3	123.9	136.2	126.3	136.5	128	121.2	141.5	123.9	121.3	128.7	106.4	119.8	168.4	120	127.3	125	128.3	137.8	124.5	129	119.2	137.2
LOC726657	25.7	35.8	25.8	23.5	24.1	25.7	26.6	24.9	28.8	14.5	19.8	27.9	29.6	30.1	34.4	35.8	34	33.5	36.6	27.9	30.4	37.6	29.4	32.5	33.5	26.7	55.3	32.2	30.1	36.4	27.4	32.4	31	33.7	35.9	29.6
LOC726668	15.4	18.6	13.2	21.6	19.5	13.1	16.5	12.5	17.3	17.1	19.7	10.8	14.1	10.1	8.7	8.8	12.8	14.8	25.7	8.8	10.8	8.3	10.4	10.3	8.7	8	24.2	5.5	7.9	8.6	9.1	6.5	6.9	7.2	9.3	7.3
LOC726670	23.7	19	27.5	12.1	9.1	28.1	20.6	11.8	19.3	4.6	6.3	19.6	18.7	20.2	22.9	32.7	13.1	12.8	21.2	12.1	31.4	21.8	16	17.6	18.1	12.4	85.6	20.7	14.5	20.5	9.9	24.8	10.6	14.6	21.6	23.2
LOC726671	14.9	17.7	19.4	14	16.1	16.6	16.2	14.9	14.4	10.9	14.8	13.2	14.9	15.9	21.7	16.3	27.1	22	16.4	14.6	14.7	18.2	13	14	10.1	10.6	30.4	11.8	12.9	10.7	8.8	9.9	11.1	6.9	13.2	8.7
LOC726672	311.4	253.2	261.9	373	429.6	230.7	224	150.8	246.9	211	243.2	393.9	279.4	355.8	509.5	554.5	613.1	575.5	343.7	426.5	487.8	533	271.4	521.4	246.5	272.2	1270.6	537.6	284.4	172.2	319.1	173.1	533.4	213.4	225.4	458.8
LOC726692	160.1	186.7	145.1	158.6	152.2	155	171	166.9	179.6	183.9	188.9	194.7	177.7	182.4	204.7	192.1	191.1	170.5	189.8	175	176.1	202.4	189.8	194.8	197.6	199.9	290.6	193.9	182.9	201.3	195.9	191.3	195.5	219.8	204.8	205.2
LOC726709	607.6	721.9	564.2	527.9	527	574.1	587.4	572.3	582.2	430.7	520.3	575.9	639	546.2	673.2	600.3	715.3	796.1	711.2	473.1	466.3	577.6	457.7	463.4	410	398.6	1284.6	453.8	518.2	465.6	352.8	454.7	442.9	336	486.4	407.8
LOC726726	51.1	56.2	52.8	66	86.9	58.3	52.5	54.1	57.1	103.2	94	57.2	47.7	48	47.1	47.8	49	46.5	50.9	57.8	52.9	53.1	53.3	55.1	53.6	54	35.5	52.4	53	57.1	56	55.1	53.6	51.6	48.8	54.4
LOC726756	25.3	27.3	25.3	29.2	35.6	27.2	27.9	31.6	27.3	47.9	49	29.8	26.2	33	36	33.9	31.5	29.3	27.9	29	28.3	32.6	27.3	28.5	29.4	27.1	20	29.2	26.1	28.2	25.7	25.4	26.5	28.6	22.8	23.7
LOC726758	6.7	7.2	10.1	6.3	9.4	6.7	10.8	11.4	9.7	7.4	7	10.6	10.8	8.7	11.7	10.5	10.3	12.4	13.5	12.4	16.5	14.3	10.7	13.5	12.7	15.1	14.1	14.2	15.3	13.5	15.9	16.8	14.9	13.6	18.4	14.7
LOC726804	479.5	432.8	443	444.9	563.5	447.3	438.3	431.9	423.9	452.9	462.7	387.1	437.8	453.2	429.8	381.2	433.2	364.6	426.3	353.4	381.3	440.6	359.1	329.1	337.1	349.7	644.3	360.5	372.9	365.4	365.5	417.6	405.8	287	451.4	337.4
LOC726827	74.3	49.9	55.1	40.4	40.7	30.4	36.3	21	26.2	15.1	17.7	67.4	26.8	24.2	41.8	37.3	25.4	30.1	30.1	19.1	18.3	29.4	11.3	17.4	12.6	20.6	38.6	18.9	27.9	20.2	12.2	12.2	19.6	10.9	15.1	11.8
LOC726829	11.2	26.5	8.9	8.1	6	14.7	14.8	13.6	13.4	3.8	3	12.4	19.7	11	13.5	10.5	23.2	31.3	24.9	12.3	11	15.4	11.1	17.1	10.6	9.8	37.3	8.5	12.7	14.3	9.2	11.3	12.2	10.3	17	12.9
LOC726871	867	1044.9	675	1060.7	1057.3	1036.2	883.9	1121.1	951.1	1081.7	1257.1	1052.3	1000.4	1248.9	1603.6	1768.8	1483.1	1408.2	1239	1061.5	1547.6	1704.4	1172.9	1441.1	1224.1	1025.5	2872.8	1215.2	1318.5	1573	797.9	1210.9	1579.3	1059.7	1614.4	1476.2
LOC726875	19	20.7	20.7	20.5	15	24.8	24.3	23.7	23.7	17.9	17	20.1	21.8	23.5	23.1	23.9	21.9	24.2	29.2	27.3	21.3	22.6	22.2	25.6	24.6	25.7	21.9	25	26	25.7	26.2	27.7	24.3	26.1	25	26.8
LOC726888	27.1	22	28.1	24.9	21.8	29.5	30.6	22.8	27.5	28.2	24.3	22.3	27.6	26.5	24.9	24	27.9	26.8	24.8	32	27.2	30.6	28.8	26.4	28.4	28.9	9.4	30.5	30.2	30.3	32.8	29.4	29.1	32.5	24.7	31.8
LOC726895	79.8	92.3	79.8	80.2	70.7	68.9	89.4	78	87.8	55.3	72.1	94.3	129.1	97.6	148.7	114.4	149.6	131	107.2	86.4	81.1	100.4	68.1	81.3	66.9	68.6	171.7	80.4	66.5	51.6	65.5	57.9	50.2	60.4	65	51
LOC726918	33.7	33.7	36.4	32.9	23.9	31.6	38.5	37.1	33.5	22.6	18.7	30.7	36.2	35.5	29.7	30.8	33	32.8	31.3	37.7	35.2	29.7	34.1	33.6	36.3	38	25.2	34.7	33.1	37	37.8	38.2	31	31.2	33.2	38.1
LOC726924	244.5	254.1	269.3	238.3	294	254.3	251.5	248.9	241.1	241.3	285.6	221.7	241	238.5	250.4	275	261.2	281.9	256.5	212.5	264.3	252.5	220.9	190	195.1	201.3	658.5	228.7	223.7	221.3	202	223.6	233.4	222.7	283.1	214.6
LOC726991	123	134.9	125.9	102.5	79.2	118	105.8	123.6	122.2	72.2	60.8	122.2	124.8	128.3	162.4	139.3	141.3	144	127.7	118.5	123.3	132.5	116.3	139.5	129.2	109.3	210.6	127.4	116.6	118.4	109.4	117.8	113.4	106.2	119.3	119.6
LOC727004	7.9	10.3	8.6	10.5	14.4	11.1	12.5	12.9	12.4	13.2	16.1	10.2	11	10	8.5	11.9	10.1	10.1	10	11.7	13.6	10.3	12.3	9	10.2	13.7	2.1	11.6	12.1	9.7	12.4	10.9	10.2	13	11.5	10.8
LOC727127	22.4	24.6	22.8	21.7	23.5	23.1	25.4	23.3	22.7	21.1	27.4	20.9	25.6	28.2	21.6	26.6	21.1	20.1	25.9	20.3	22.3	21.7	25.5	23.9	24.9	28.1	22.6	23.4	27.7	29	26.3	26.4	25.2	24.7	21.2	26.7
LOC727135	235.9	159.4	225.4	225	244.7	245.8	304.5	302.9	286.3	302.9	213.1	264.4	245	312.4	275.2	242.9	287.4	262.1	228.8	205.5	274.3	247.4	227.5	246.7	217.2	294.7	197.4	199.6	167.7	231.6	201.1	236.1	218.7	184.6	171	159.2
LOC727154	67.1	80.7	64.3	46.4	22.8	60.4	67.8	68.9	80.5	21.4	16.9	67.6	92.3	94.9	123.2	94.5	102.6	115.5	95.9	88.3	93.6	86.9	90.1	82.2	73.6	79	282.7	74.9	87.5	88	75.2	78.9	76.2	69.4	72.1	76.6
LOC727172	10	9.7	10.5	9.7	15.8	12.3	11.3	8.7	10	13.5	21.9	11.6	10.1	10.2	9.5	9.3	9.4	7.4	6.2	12.7	11.2	11.8	11.2	12.5	13	11.7	7.3	11.7	11.3	10.8	9.3	10.2	11.2	12.9	11.7	9.4
LOC727185	98	104.5	115.5	83.7	57.6	99.2	121.4	131.4	105.2	60.3	62.4	108.4	141.5	131.8	142.4	131.3	137.6	132.3	130.4	134.9	132.2	129.7	131.6	126.8	122.8	127	129	129.6	130.3	134.5	138.3	135	129.3	121	108.8	129.3
LOC727223	113.2	113	118.6	116.9	127	111.8	123.1	118.6	133.4	151.2	135.5	131.9	120.3	116.9	126.6	122.3	117.9	117.6	115.5	105.9	115.6	123.1	113.9	114.5	107.4	111.8	134.1	110.8	120.5	119.1	115.5	120.3	108.6	91.9	108.4	115.6
LOC727227	83.6	88.3	84.2	72.8	48.8	82.5	87.5	88.8	81.8	51.3	54.4	92.6	90.3	101.2	97.7	93.5	94.7	100.3	94.1	101.8	90.7	96.8	100.6	100.2	96.2	95	97.4	93.6	97.3	102.4	97.9	97.8	90.3	96.7	88	104.4
LOC727230	60	60.3	66	50.3	31	63.4	70.6	61.8	61	29.9	25.2	58	73.3	81.5	85.5	81.3	82.1	83.4	79.5	85.3	78.5	82.4	78.9	81.9	74.1	74.3	123.7	81.4	79	74.4	80.3	88.2	73.9	69.9	72.8	77.9
LOC727234	23.9	18.6	24.7	29.7	29.7	25.7	30.3	26.7	23.1	40.5	39	24.7	23.8	32.4	27.8	26.4	25.9	23.1	19	27.2	25.1	20.9	27.3	21.7	29.6	31.3	6.6	27.3	27	28	27.1	25.6	24.3	29.2	24.3	25.9
LOC727235	350.5	376.6	368.2	325.1	276.2	287.2	360.5	268.3	348.3	192	273.6	356.2	368.2	330.9	372.4	317.6	353.4	410.4	345.6	270.4	239	300.1	277.3	297.7	306.9	246.2	559.1	290.7	261.6	204.7	237.3	248.9	215	206.5	288.5	240.2
LOC727236	66.9	66.5	75.5	67.5	72.9	67.5	75.2	71.7	59.9	77	88.4	67.8	81.2	76.3	71.8	74.3	70.4	66.7	70	77.3	83.3	74.8	79.1	79	69.1	71.4	73.1	74.5	80.1	85	76.7	91.3	82.8	77.7	78.2	78.6
LOC727238	122.1	127.6	124.6	135.5	134.5	126	142.6	126.9	132.4	143.6	151	127.7	143	139.6	140	134.8	146.6	145.3	137.9	135.3	145.6	143	146.7	132.9	133.5	139.6	170.1	142.8	144.7	128.5	139	153.9	140.7	127.3	141	126.9
LOC727246	240.6	241.5	260.3	238.7	178.6	245.3	269.2	233	245.6	194.6	148.1	256.5	256.2	234.5	236.9	242.3	284.9	273.9	215.9	224.3	236.5	214.9	219.7	243.5	194.2	199.9	265.4	224	200.8	210.2	186.6	201.2	189.6	176.7	196.6	202.9
LOC727249	27.5	25.1	27.1	24.3	13.8	30.5	31.2	29.7	26.4	13.2	10	27.1	27.8	34.9	34.1	26.8	30.8	33.3	29.4	34.2	33.5	32	33.1	34	29.4	29.4	29.6	32.3	32.6	30.5	27.9	35.1	29.5	31	31.3	35.3
LOC727272	23.2	20	22.1	26	27.1	26.3	33.1	27.9	25.6	38	33.6	29.4	23	28	20.7	27.3	26.8	23.4	28	26	24.2	20.8	25.5	23	23.9	28.9	6.1	25.9	24	25.6	27.8	22	26.1	26.5	24.9	29
LOC727307	53.3	55.4	53.1	47.6	43.6	54.2	43	45	58.8	62.1	56.4	64	55.2	61.7	67	64.3	65.1	58	49.7	53.5	62.5	55.4	58.8	61	57.7	56.7	33.5	64.5	60.2	72.5	55.8	61	75	103.4	60.2	70
LOC727308	43.2	39.8	43.1	35.6	40.7	35.8	48.4	47.4	55.3	51.4	50.8	49.2	72.8	59.5	72.4	64.4	68.2	86.5	72.1	63.7	71.3	70.2	61.3	65.7	47.7	55.1	139.6	59.1	58.3	62	56.6	67	58	66.3	68.6	67.8
LOC727332	351.4	301.9	357.1	314.2	368.4	330.7	251.5	214.7	216.9	242.8	254.8	287.6	248.7	253.4	205.4	243.8	256.5	198.1	203.1	218.5	196.1	210.3	223.8	210.2	197.7	257.2	198	193.8	258.2	180.9	265.9	223.5	225.3	174.8	193	209.4
LOC727349	13.7	10.7	12	11.3	13.7	13.5	11.5	12.9	13.5	15.2	14.8	11.9	13	12.7	11.3	12.3	11.9	9.2	11.9	13.1	13.2	13.5	12.9	12.3	15	13.7	13.7	13.1	14	13.5	14.2	13.1	13.4	14	12	13
LOC727399	175.8	182.3	192.1	171.9	172.4	158.3	170.4	171.3	172.8	156.4	166.4	163.5	196.8	173.9	203.5	175	211.2	224.9	207.3	163.2	173.6	179.2	144.9	148.8	138.5	150.1	413.6	153.7	160.9	147.5	143.2	159.8	150.6	106.9	186.3	132.1
LOC727405	11.8	11	13.6	15.6	21.3	13.4	12.4	11	12.4	31.4	22.9	9	9.8	12.8	5.2	12.6	9.5	8.9	8.7	13.1	10.1	9.1	11.8	9.6	10.1	12.8	1	10.2	10.8	12.2	11.7	12	8.8	11.5	10.2	11.3
LOC727420	16.9	15.6	18.4	19.3	19	18.5	15.5	19.3	16.6	24.9	17.9	18.7	17.8	15	14.4	13.9	15.1	14.5	13.5	17.2	13.1	17.2	20.9	18	16.6	20.1	6.3	17.6	17.2	15.7	22	19.2	18.3	17.8	17.4	19.2
LOC727422	90.7	97.6	73.4	82.5	63.6	87.4	83.6	71.1	81.9	74.1	66	95.5	86.5	89.8	85.2	92.5	82.8	81.2	82.6	101	90.5	90.6	102.9	113.8	104.2	97.1	32.5	104.4	100.2	109.8	103.7	94.5	107.1	140.1	97.3	118.6
LOC727423	42.9	51.6	53.6	46.9	42.4	58.3	41	56	46.7	41.5	37.8	43.3	58.5	54	56.7	58.3	50.1	57.4	55.2	46.5	76	63.5	56.7	56.7	39.4	43.1	115.4	57	45	57.2	48	43.7	56.9	62.7	68.6	49.3
LOC727455	94.3	80.4	97.8	95.9	141.2	82.8	89	76.6	92.9	118.6	124.5	100.6	100.2	96.6	87.4	88.3	100.2	94.3	92.3	80.3	90.1	94.6	86	86.8	79.1	83.2	138.9	79.4	84.7	78.4	86.1	88.4	96.1	79.3	107.1	96.5
LOC727479	394.2	268.4	364.9	268.3	262.3	320.5	254.7	215.9	245.3	207.2	154.8	264.3	259	283.7	222	257.3	334.8	251.8	227.9	296.6	304.4	256	249	189.4	182.6	258.5	457.7	214.1	293.9	240.7	268.5	310	250.5	212.2	199.1	203.8
LOC727493	10.2	13.5	12.6	12.7	16	9.9	14.5	10.2	13.1	13.9	17	12.3	13.4	15.9	12.4	15.4	15.4	13.7	11.1	15.1	17.2	13.6	16	15.6	13	16.2	7.3	15.9	16.6	16.7	16.8	15.4	13.6	17.5	17.6	14.1
LOC727528	9.3	11.6	11.1	9.8	7.8	9.5	9.4	11.6	9.5	7.8	7.6	8.2	12.8	9.4	10.2	8.9	10.2	10.1	8	9.4	10.9	10.1	10.4	10	11.8	10.9	5.8	13	10.7	12.2	11.6	10.3	11.9	14.1	8.5	9.3
LOC727574	81.3	76.9	71.6	74.1	113	76	71.7	76.1	77.2	123.5	112.5	71.7	58.2	58.4	58.4	61.3	63.8	60.5	58.7	61.2	68.9	61.8	59	66.2	59.9	59.6	56.4	64.6	64.6	60.9	65.3	65.2	69.7	57.2	65.3	75
LOC727647	5.9	5	5	5.6	6.4	7.8	6.2	9.2	8.8	9.6	13.3	8.5	9.6	11.6	9.4	10.6	7.9	10	10.6	10.7	13	10.6	7.8	12.1	7.2	7.4	10.5	11.7	10.5	16.2	10.3	12.8	13.2	14.3	14.9	18.9
LOC727650	13.8	13.9	14.3	15.8	11.8	12.7	14.6	14.5	12.7	17	11.7	14.4	11.8	10.6	11.3	12.1	11	13.1	9.3	13.2	11.6	10.4	14.3	11.5	13.4	13.4	9.4	12.8	12	14.9	12.9	14.8	10.8	12.4	12.5	12.7
LOC411277	548.9	658.9	629.2	406.2	287.3	509.6	626.9	614.8	653.9	186.8	242.7	700.6	924.3	776.3	1216	897.7	1136.9	1349.3	1056.4	648.8	675.6	970.3	750.1	869.6	593.3	587.3	2578.7	771.7	774.9	750.4	491.9	659.5	659.9	502.8	841.1	617.4
LOC100576251	550.4	558	572.3	485.7	710.3	491.7	603.6	562.4	575.8	415.8	639.6	598.7	690	680	914.6	764.2	1014	1093.9	783.3	479.3	590.4	772.8	575.8	609.6	403.5	455.4	1682.1	571	612.8	557.1	338.7	461	548	284.4	676	466.3
LOC413968	402.4	414.7	415.9	336.6	254.2	387.1	507.8	470.9	427	240.1	218.8	460.5	541.3	518.6	645.9	565.3	663.6	657.4	578.5	485.2	610.3	645.3	489.2	529.9	406.3	447.7	1526.8	520.3	548.3	525.8	382.4	497.6	550.5	476.5	534.2	510.2
LOC725117	207.6	264.5	202.6	156.1	122	210.2	227.7	184.7	163.7	68.7	74.7	232.7	257.9	192.6	270.1	213.8	250	294.7	242.7	163.4	173.7	210.1	186.5	213.2	151.2	154.2	456.3	192.9	213.4	190.2	126.5	172.4	186.6	152.4	212.2	184.4
LOC408298	169.7	196.1	164.8	146.4	206	158.3	174.8	178.8	172.2	174.3	220.1	192.9	204.2	206	245	212.9	255.7	270.2	238.6	165.5	172.3	216.4	181.2	190.4	170.7	172	442.7	186.6	205.8	178	143	167.2	158.5	126.1	216.7	179.7
LOC411890	181.7	208.3	176.8	159.5	121.8	160.3	166.7	175.2	180	120.7	109.2	180.6	176	182.9	203.7	208.2	181.7	186.9	190.1	180.7	185.8	189.1	181	189.2	189.4	173	293.7	189.8	178.1	180.1	184.7	196.3	176.1	189.1	195.8	193.3
LOC408509	207.7	182.9	208.8	186.1	177.1	154.3	177.4	178.2	182.7	163.9	140.1	206.5	174.7	154.2	208.1	151.4	171.1	184.7	159	142.7	167.9	188.7	140.9	167.5	156.4	144.8	426	157.3	159.4	142.6	155.8	164.6	165.8	157.5	192.5	159.7
LOC724047	150.7	168.2	151.5	130.4	126.9	138.8	150	148.8	152.9	84.8	125.4	131.6	167.3	173.2	227.5	164.6	212.9	232.2	166.7	108.1	131.5	161.5	124	124.9	112.1	109.8	277.4	117	113.1	105.4	77.4	103.1	105.4	62.9	110.3	75.8
LOC100576882	57.2	50.5	67.8	43.8	45.7	59	94.8	113	102.4	40.5	51.9	90.4	127.9	147.3	156.7	121	181	188.1	110	67.8	63.4	84.5	70.5	65.7	39.2	44.7	210.2	43.7	56.3	50.6	29.6	38.8	51.4	33.7	47.4	33.9
LOC551735	64.4	67.9	67.7	47.5	52.5	60.7	60.6	55.6	59.3	43.6	50.2	61.7	69	64.6	72.4	58.4	76	69.3	73.2	55.1	62.3	67.6	52.8	61.4	54.4	49.8	146.4	58.8	54.7	55.6	56.2	64.6	56.5	54.2	62	59
LOC409468	24.3	26.1	22.5	25.4	23.6	24.8	39.3	34.6	32.3	24	29.2	28.6	43.5	66.2	67.1	55.2	57.5	60.6	61.1	50	64.3	66.6	51.2	48	50.9	40.7	146.2	51.4	55.6	51.7	45.8	53.1	78.1	35.8	61.4	52.4
LOC552101	49.1	70.5	41.9	46.6	56.7	52.3	41.9	40.3	40.7	44	51.1	55.3	43.3	45.1	56.7	54.7	57.2	61.4	48.7	22	40.3	32.2	25.2	45.1	22.5	18.8	167.1	38.8	29.4	51.5	17.4	35.5	40	57.8	61.2	65.5
LOC408786	27.6	31.2	27	20.7	17.9	28.3	35.8	36.8	28.9	12.9	14.8	35.3	49.5	44.7	66.6	53	85.2	102	76.6	32.8	35.3	42.8	37.2	50.9	23.6	24.7	153	36.6	42.9	54.2	20.4	33.6	50.6	39	53	39.8
LOC408619	26.7	33.2	34.7	26	16.3	24.9	36.2	35.2	34.8	11.7	12.4	34.2	45.5	52.1	64	46.3	47.3	59.1	64.4	40.6	42.7	56.4	41.1	44.1	41.7	45	164.2	42.9	46.3	36.9	38.5	47.3	42.4	33.3	52.3	34.3
LOC408803	23.6	20.9	25.1	23.9	27.3	21	18.9	18.4	25.4	17.7	22	21.9	21.1	27.7	22.6	21	26.6	19.2	21.9	18.6	21.9	23.4	18.3	18.7	22.1	21.8	54.1	17	18.7	16.8	20.5	19.3	23.7	21	23.5	19.1
LOC551447	20.4	27.9	20.6	23.6	19.5	19.5	20.4	23.9	22.8	16.5	20.4	21.4	20.9	18.7	19.7	16	18.5	17.9	14.8	22.4	14.5	18.5	21.5	18.6	23.7	18.3	6.6	18	17.5	16.3	15.8	17.3	13.7	15.5	14.6	14.8
LOC408297	8.1	25	14.9	10.6	11.8	13.2	7.6	15	12.7	5.1	11.4	19.9	8.2	7.3	22.6	6.7	11.1	16.4	11.3	12	9.9	10.8	9.8	23.3	16.4	8.3	43	17.6	15.1	26.4	5.8	8.9	17.2	23.8	25.8	12.1
LOC410696	14	15.9	12.4	10.2	10.5	10	9.8	14.7	14.3	6.9	9.6	11.5	14.8	17.4	18.9	14.5	16.3	16.8	13.4	14.3	12.6	17.7	13.6	11.8	17	16.3	32.1	13.3	13.4	13.3	9.8	14.3	11.3	8.9	13.8	11.6
LOC411260	11.2	13	11.5	10	8.8	10.9	12.5	12	12.9	10.7	11.2	11.1	11.6	14.5	12	15.7	12.8	14.5	15.4	12.6	12.2	14.9	12	13.7	11.6	11.7	21.5	14.1	13	14	13.6	13.8	14.7	14.8	15.7	13.9
LOC726825	10.4	8.7	10.8	8.2	10.9	14.2	11.3	11.1	11.8	10.4	6	10.1	18	14.8	13.6	17.2	12.4	14.2	13.1	12	12.8	17.7	8.2	9.5	10.4	7.4	29.3	12.2	9.8	10.4	9.1	10.7	10.9	7.9	13.8	12.2
LOC406073	10.9	10.1	10.6	9.6	15.2	9.7	14.1	8.7	13.9	7.3	11.1	9.9	13.1	12.7	11.1	16.1	14.5	13.7	15.1	8.9	13	16	9.6	10.1	7.8	8.6	30	11.7	11.8	11.2	8	11.5	8.4	6.4	12.1	9.9
LOC411764	389.8	403.2	377.8	308.8	214.3	344.3	377.9	455.5	512.9	284.3	250.7	459.8	576.1	546.9	638.8	556.4	659	696.6	685.2	510.1	584.2	665.8	552.4	571.6	406.1	384.9	1125.2	496.5	492	529.7	442.8	433.1	409.4	387.3	473.3	363
LOC409634	162.9	145.3	172.3	152.7	148	162.2	214.7	178.3	191.6	141.6	133.4	235.9	212.9	218.1	239	211.8	235.8	239.7	221.7	211.7	223.8	228.6	210	223.4	155.4	188.9	396.9	198.2	224.4	171.7	201	194.4	205	173.9	184.9	169.1
LOC550726	197.2	198.6	208.1	182.5	129.1	182.6	192.1	184.8	178.1	119.6	114.1	181	183.8	197.7	194	189	193.1	180.1	163.3	187.8	185.3	177.5	173.4	187.3	181.4	183.1	128.4	187.7	183.5	175.4	183.8	185.6	173.1	183	171.9	178
LOC551787	109.8	98.2	119.4	109.9	104.2	108.7	121.4	114.2	112.9	153.9	127.7	107.1	110.6	105.4	111.2	101.6	108.7	111.3	105.4	125.3	100.8	104.5	100.8	122.7	106.6	109.9	77.4	121.7	112.6	98	114.1	107.9	93.1	96	102.4	108.7
LOC412896	49.6	57.5	55.8	49.1	40.6	44.9	84	83.6	87.1	54.8	57.5	77.2	90.8	106.1	103.6	82.7	89.7	113.4	106.5	89.3	82.1	112.2	99.9	82.3	95.6	102.6	207.4	88.9	91.7	66.6	89.1	94.5	77.9	57.6	82.3	66.2
LOC413699	36.2	37	36	28.8	19.4	35.4	36	36.3	33.9	19.3	15.5	33.1	40.6	40.4	36.7	38.1	36.6	36.4	35.4	37.8	34.6	38.9	29.8	37.6	37.5	35.2	50.4	37.5	34.5	35.7	34.1	37.7	34.5	33.2	29.9	32
LOC412309	19.4	20.3	20.5	19.4	15.2	17.8	21	24.8	20	9.2	12.3	20.7	22.8	25.7	24.1	28.5	27.8	25.8	27	24.6	26.2	27.3	28	19.1	23.1	27.2	39.2	24.3	26.9	25.2	28.1	24.7	24.3	24	26.2	19.9
LOC406070	5.5	9.7	7.4	7.8	3.7	9.4	17.2	17.3	11.8	12.4	11.7	11.8	23.8	17.8	37	31.7	24.6	38	36.4	25.3	26.8	22	24.3	24.7	21.4	23.5	59.9	28.4	29.1	20.9	21	25	17.2	19.5	19.7	17.1
LOC409798	830.1	609.2	733.3	590.6	1089.5	589.3	264.6	271.7	314.9	298.5	409.9	361.3	209.1	130.3	165.2	177.3	166.3	226	124	118.9	163.7	131.2	96.9	124.5	108.3	146.3	177.1	113.7	115.3	93.5	143.4	66	83.6	151.3	157.1	110.6
LOC408766	312.7	249.3	303.3	322.4	364.6	307.9	243.2	249.1	264.8	276.1	301.2	251.4	228.9	240.3	230.4	231.2	247	246.6	238.7	202.6	260.1	237.4	194.5	204.5	183.6	193.5	330.6	199.2	207.7	201.2	194.6	212.7	204.2	168.2	230.5	202
LOC552355	259.4	249.1	269.7	247.9	260.5	255.8	212.7	219.7	235.3	237.6	247.5	237.3	196.6	189.3	199	194.9	192.2	202.5	182.2	196.2	185.8	189.2	185.6	182.9	193.6	177.4	139.5	175.4	174.4	180.8	196.5	193.8	186.8	188.6	190.7	195
LOC409899	246.8	267.3	305	244	232.3	255.1	256.3	180	214	156	162.7	207.5	163.7	168	147.2	181.4	161.4	165.2	139.3	117.7	168.4	123.6	133.2	121.2	73.8	88.9	206.8	97.2	99.3	106.8	101.4	142	77.7	81.7	112.3	93.8
LOC412505	112.1	117.2	105.6	107.5	105.2	111.3	102.5	98.2	109.2	111	118.1	117.2	87.5	81.9	102.6	99.3	88.6	86.6	85.1	94.5	88.2	90.3	100.8	99.2	102.1	97.4	64.8	95	94.2	98.2	94.7	95.3	90.3	122.7	97.2	103.1
LOC408791	21.4	21.3	22.7	17	14.8	18.8	25.3	25	23	20.3	16.3	21.7	30.8	35.7	24.8	26.4	33.4	29	31.6	28.1	29.7	25.2	29.3	32.2	26.6	27.5	34.9	28	29.3	30.6	28.4	31.6	32.4	29.4	29.7	32.8
LOC410809	26.6	27.1	25.7	20.1	8.9	26.7	23	25.3	24.3	8.2	7.7	24.1	26.9	27.7	31.3	30.9	28.9	31.8	31.8	28.3	27.2	30	29.3	27.7	28.1	26.2	49.8	27.6	28	27.9	26.1	28.5	29.7	25.1	30.3	28
LOC409822	36.9	65.7	50.2	31	42.3	40.3	22.7	28	30.7	20.1	30.2	25.1	21.5	15.5	32	16.5	18	19.3	17.1	14.8	15.9	17.1	10.9	21.2	18.7	14.5	31.8	12.1	13.1	12.2	11.5	12.8	10.2	11.7	12.5	13.2
