# Supplementary material for: Interactions Among Host–Parasite MicroRNAs During Nosema ceranae Proliferation in Apis mellifera
Source: Front Microbiol. 2018 Apr 10;9:698. doi: 10.3389/fmicb.2018.00698 (PMC5902570; doi:10.3389/fmicb.2018.00698)
Supplement: FILE S3 — N. ceranae and honey bee miRNA–mRNA co-expression data. [file Data_Sheet_3.XLSX]

## Sheet: Sheet1
turquoise	LOC100576247	1	>>ame-miR-3783				p-value	p.valor_DicervsInfection	p.valor_Time	p.valor_TimexDicer	p.valor_Time2	p.valor_Time2xDicer	p.valor_Time3	p.valor_Time3xDicer	p.valor_Time4	p.valor_Time4xDicer	p.valor_Time5	p.valor_Time5xDicer
turquoise	LOC102656294	1	>>ame-miR-100				JL-1	0.000265097	NA	0.000114317	0.0109214	0.000221673	0.0146538	0.000398978	0.0187095	0.000665951	0.0229251	NA	0.0271666
brown	LOC410393	3	>>ame-miR-100				JL-2	0.000113886	NA	3.67573e-05	0.00491936	5.23446e-05	0.00511783	7.8769e-05	0.00576092	0.000120032	0.0066293	NA	0.0076226
turquoise	LOC412655	1	>>ame-miR-100				JL-3	7.22001e-07	NA	NA	NA	2.95032e-11	NA	1.68691e-10	NA	7.84962e-10	NA	2.92575e-09	NA
blue	LOC551673	2	>>ame-miR-100				JL-4	0.000110805	NA	NA	NA	NA	3.33512e-07	1.18186e-08	6.0064e-07	3.12094e-08	1.12227e-06	7.40248e-08	2.02006e-06
turquoise	LOC726913	1	>>ame-miR-100				JL-5	4.72417e-07	NA	3.83207e-08	NA	1.65671e-07	NA	6.07947e-07	NA	1.83519e-06	NA	NA	NA
brown	LOC408766	3	>>ame-miR-11
brown	LOC409822	3	>>ame-miR-11
turquoise	LOC410371	1	>>ame-miR-11
turquoise	LOC411890	1	>>ame-miR-11
yellow	LOC412161	4	>>ame-miR-11
blue	LOC412309	2	>>ame-miR-11
turquoise	LOC551735	1	>>ame-miR-11
blue	LOC551787	2	>>ame-miR-11
turquoise	LOC724535	1	>>ame-miR-11
blue	LOC726030	2	>>ame-miR-11
turquoise	LOC100578600	1	>>ame-miR-13a
brown	LOC408303	3	>>ame-miR-13a
blue	LOC408333	2	>>ame-miR-13a
yellow	LOC408763	4	>>ame-miR-13a
yellow	LOC409022	4	>>ame-miR-13a
turquoise	LOC410427	1	>>ame-miR-13a
blue	LOC410904	2	>>ame-miR-13a
brown	LOC413309	3	>>ame-miR-13a
turquoise	LOC724991	1	>>ame-miR-13a
turquoise	LOC726924	1	>>ame-miR-13a
turquoise	LOC100576129	1	>>ame-miR-210
turquoise	LOC100576251	1	>>ame-miR-210
turquoise	LOC100576882	1	>>ame-miR-210
turquoise	LOC107964293	1	>>ame-miR-210
blue	LOC406070	2	>>ame-miR-210
turquoise	LOC406073	1	>>ame-miR-210
turquoise	LOC408423	1	>>ame-miR-210
yellow	LOC408430	4	>>ame-miR-210
turquoise	LOC408509	1	>>ame-miR-210
yellow	LOC408521	4	>>ame-miR-210
turquoise	LOC408786	1	>>ame-miR-210
brown	LOC408791	3	>>ame-miR-210
turquoise	LOC408803	1	>>ame-miR-210
blue	LOC408810	2	>>ame-miR-210
turquoise	LOC408836	1	>>ame-miR-210
turquoise	LOC408967	1	>>ame-miR-210
brown	LOC409798	3	>>ame-miR-210
turquoise	LOC410062	1	>>ame-miR-210
turquoise	LOC410497	1	>>ame-miR-210
turquoise	LOC410545	1	>>ame-miR-210
brown	LOC410809	3	>>ame-miR-210
turquoise	LOC411114	1	>>ame-miR-210
turquoise	LOC411158	1	>>ame-miR-210
turquoise	LOC411260	1	>>ame-miR-210
turquoise	LOC411277	1	>>ame-miR-210
blue	LOC411764	2	>>ame-miR-210
blue	LOC412896	2	>>ame-miR-210
turquoise	LOC413968	1	>>ame-miR-210
turquoise	LOC551130	1	>>ame-miR-210
turquoise	LOC551165	1	>>ame-miR-210
turquoise	LOC551447	1	>>ame-miR-210
turquoise	LOC551554	1	>>ame-miR-210
turquoise	LOC552255	1	>>ame-miR-210
brown	LOC552355	3	>>ame-miR-210
turquoise	LOC724047	1	>>ame-miR-210
turquoise	LOC724539	1	>>ame-miR-210
turquoise	LOC725117	1	>>ame-miR-210
turquoise	LOC725588	1	>>ame-miR-210
turquoise	LOC726825	1	>>ame-miR-210
blue	LOC726991	2	>>ame-miR-210
turquoise	LOC727235	1	>>ame-miR-210
turquoise	LOC100576247	1	>>ame-miR-3759
turquoise	LOC100577397	1	>>ame-miR-3759
yellow	LOC100578066	4	>>ame-miR-3759
turquoise	LOC107964293	1	>>ame-miR-3759
yellow	LOC107964950	4	>>ame-miR-3759
blue	LOC406070	2	>>ame-miR-3759
turquoise	LOC408443	1	>>ame-miR-3759
turquoise	LOC408462	1	>>ame-miR-3759
brown	LOC408766	3	>>ame-miR-3759
yellow	LOC409956	4	>>ame-miR-3759
brown	LOC410270	3	>>ame-miR-3759
turquoise	LOC410386	1	>>ame-miR-3759
brown	LOC410705	3	>>ame-miR-3759
turquoise	LOC410718	1	>>ame-miR-3759
turquoise	LOC410785	1	>>ame-miR-3759
yellow	LOC410918	4	>>ame-miR-3759
yellow	LOC411048	4	>>ame-miR-3759
turquoise	LOC413791	1	>>ame-miR-3759
turquoise	LOC552505	1	>>ame-miR-3759
brown	LOC552747	3	>>ame-miR-3759
turquoise	LOC724159	1	>>ame-miR-3759
yellow	LOC725189	4	>>ame-miR-3759
turquoise	LOC726913	1	>>ame-miR-3759
turquoise	LOC726972	1	>>ame-miR-3759
turquoise	LOC727308	1	>>ame-miR-3759
yellow	LOC102654533	4	>>ame-miR-3783
turquoise	LOC408297	1	>>ame-miR-3783
turquoise	LOC408298	1	>>ame-miR-3783
brown	LOC412505	3	>>ame-miR-3783
blue	LOC413699	2	>>ame-miR-3783
turquoise	LOC100577409	1	>>ame-miR-993
turquoise	LOC408619	1	>>ame-miR-993
turquoise	LOC409468	1	>>ame-miR-993
blue	LOC409634	2	>>ame-miR-993
brown	LOC409899	3	>>ame-miR-993
brown	LOC410320	3	>>ame-miR-993
turquoise	LOC410497	1	>>ame-miR-993
turquoise	LOC410696	1	>>ame-miR-993
turquoise	LOC411344	1	>>ame-miR-993
turquoise	LOC411345	1	>>ame-miR-993
turquoise	LOC413382	1	>>ame-miR-993
blue	LOC550726	2	>>ame-miR-993
turquoise	LOC552101	1	>>ame-miR-993
blue	LOC724238	2	>>ame-miR-993
turquoise	LOC724539	1	>>ame-miR-993
turquoise	LOC725231	1	>>ame-miR-993
